# Supplementary material for: Genomic Insights into the Origin of a Thermotolerant Tomato Line and Identification of Candidate Genes for Heat Stress
Source: Genes (Basel). 2023 Feb 21;14(3):535. doi: 10.3390/genes14030535 (PMC10048601; doi:10.3390/genes14030535)
Supplement: Supplementary file 1 [file genes-14-00535-s001.zip › Supplementary Table S1.xlsx]

## Sheet: Foglio1
Supplementary Table S1 - Results obtained from SNP calling analysis for each chromosome of E42 genotype compared with the tomato reference genome (Tomato Genome version SL4.0, www.solgenomics.net). Total number of SNPs, homozygous SNPs, total InDel variants, homozygous InDels are mentioned in the table.
Chromosome	Length	Total variants		Total SNP variants		Homozygous SNPs	Total InDel variants		Homozygous InDels
	cM	no.	%	no.	%	no.	no.	%	no.
Ch00	9643250	17757	0.835131	14650	0.801294	5482	3107	1.04276	2050
Ch01	90863682	564836	26.5649	496050	27.1319	479902	68786	23.0856	55911
Ch02	53473368	36691	1.72562	24825	1.35782	21209	11866	3.98241	8838
Ch03	65298490	21895	1.02975	13035	0.71296	12124	8860	2.97355	6927
Ch04	64459972	417231	19.6228	371105	20.2979	366135	46126	15.4806	37316
Ch05	65269487	49163	2.31219	25517	1.39567	22992	23646	7.93596	19003
Ch06	47258699	14492	0.681575	5259	0.287645	3226	9233	3.09874	7120
Ch07	67883646	630347	29.6459	573797	31.3843	565516	56550	18.9791	45944
Ch08	63995357	21294	1.00148	11898	0.650771	8933	9396	3.15344	7336
Ch09	68513564	16275	0.765431	6498	0.355413	3718	9777	3.28131	7941
Ch10	64792705	46191	2.17241	33340	1.82356	26346	12851	4.313	9823
Ch11	54379777	48887	2.29921	36648	2.00449	35065	12239	4.1076	8518
Ch12	66688036	241194	11.3436	215671	11.7963	204958	25523	8.56591	19823
TOTAL		2126253	100	1828293	100	1755606	297960	100	236550
