# Supplementary material for: Genomic Insights into the Origin of a Thermotolerant Tomato Line and Identification of Candidate Genes for Heat Stress
Source: Genes (Basel). 2023 Feb 21;14(3):535. doi: 10.3390/genes14030535 (PMC10048601; doi:10.3390/genes14030535)
Supplement: Supplementary file 1 [file genes-14-00535-s001.zip › Supplementary Table S10.xlsx]

## Sheet: Foglio1
Supplementary Table S10 - Results of the multi FASTA alignment of E42 with HEINZ and LA2093 nucleotide and amino acid sequences of the 35 selected genes. The E42 HIGH and/or MODERATE impact variants in common with LA2093 accessions are marked through "X". The type of mutation, the position referred to the Solanum lycopersicum cv Heinz version 4.0, the predicted impact and effect and the amino aci…
Gene	Mutation	Position (SL4.0)	Impact	Protein variant	Predicted Effect	Common E42 and LA2093 variants
Solyc01g009580	SNP	3790541	MODERATE	Thr3Arg	missense_variant	-
	SNP	3790543	MODERATE	Ser4Pro	missense_variant	-
	SNP	3790564	MODERATE	Ile11Leu	missense_variant	-
	SNP	3790636	MODERATE	Ser35Pro	missense_variant	-
	INDEL	3790659	HIGH	Thr45fs	frameshift_variant	-
	SNP	3791983	MODERATE	Val147Ala	missense_variant	X
Solyc01g056310	SNP	46552309	MODERATE	Val230Ala	missense_variant	-
	SNP	46552316	MODERATE	Leu232Phe	missense_variant	X
Solyc01g066680	SNP	67616196	MODERATE	Gln95Glu	missense_variant	-
	SNP	67616678	MODERATE	Asp63Asn	missense_variant&splice_region_variant	-
Solyc01g066770	SNP	67721855	MODERATE	Tyr307Asp	missense_variant	X
	SNP	67722731	MODERATE	Ile15Val	missense_variant	X
Solyc01g067780	SNP	69529121	MODERATE	Phe90Leu	missense_variant	-
	SNP	69529227	MODERATE	Thr125Met	missense_variant	-
	SNP	69529305	MODERATE	Arg151Lys	missense_variant	-
	SNP	69529356	MODERATE	Phe168Tyr	missense_variant	-
	SNP	69529618	MODERATE	Asp255Glu	missense_variant	X
	SNP	69529692	MODERATE	Ile280Thr	missense_variant	X
	SNP	69529910	MODERATE	Thr353Ala	missense_variant	-
	SNP	69529922	MODERATE	Glu357Lys	missense_variant	-
	SNP	69530055	MODERATE	Pro401His	missense_variant	-
	SNP	69530618	MODERATE	Gly589Arg	missense_variant	X
	SNP	69530792	MODERATE	Ile647Val	missense_variant	-
	SNP	69530885	MODERATE	Asp678Asn	missense_variant	-
	SNP	69531279	MODERATE	Ile809Thr	missense_variant	-
	SNP	69531442	MODERATE	Asp863Glu	missense_variant	-
Solyc01g079610	SNP	71290606	MODERATE	Pro298Ser	missense_variant	-
Solyc01g079640	SNP	71334233	MODERATE	Asp273Gly	missense_variant	-
Solyc01g086740	SNP	73942230	MODERATE	Ser214Thr	missense_variant	-
Solyc01g088730	SNP	75746930	MODERATE	Val169Leu	missense_variant	-
Solyc02g088610	SNP	48692781	MODERATE	Ser823Leu	missense_variant	-
	SNP	48693382	MODERATE	Val623Ile	missense_variant	X
	SNP	48697700	MODERATE	Thr136Ala	missense_variant	X
	SNP	48698692	MODERATE	Ala33Val	missense_variant	-
Solyc02g093600	INDEL	52458546	HIGH	Lys59fs	frameshift_variant	-
	SNP	52458216	MODERATE	Ser31Pro	missense_variant	X
	SNP	52458735	MODERATE	Gln122Glu	missense_variant	-
Solyc03g122230	SNP	64560442	MODERATE	Asp232Asn	missense_variant	X
	SNP	64560481	MODERATE	Thr245Ser	missense_variant	-
	SNP	64562300	MODERATE	Val645Ile	missense_variant	X
Solyc04g026280	SNP	16850646	MODERATE	Pro561Arg	missense_variant	-
	SNP	16887450	MODERATE	Glu163Asp	missense_variant	-
Solyc04g076270	INDEL	59191141	MODERATE	Pro348_Ala351del	conservative_inframe_deletion	-
Solyc04g077430	SNP	60330384	MODERATE	Gly6Asp	missense_variant	-
	SNP	60334674	MODERATE	Ser66Gly	missense_variant	X
Solyc05g050820	SNP	60382927	MODERATE	Leu10Val	missense_variant	X
	SNP	60383487	MODERATE	Leu108Pro	missense_variant	-
	SNP	60383875	MODERATE	Glu206Ala	missense_variant	X
Solyc05g051140	SNP	60749384	MODERATE	Arg29Cys	missense_variant	X
	SNP	60749535	MODERATE	Pro79Leu	missense_variant	X
	SNP	60749807	MODERATE	Cys96Tyr	missense_variant	X
Solyc05g053760	INDEL	63174416	HIGH	Ser14fs	frameshift_variant	X
	INDEL	63174508	HIGH	Leu42fs	frameshift_variant	X
Solyc05g053850	SNP	63274394	MODERATE	Arg50Gly	missense_variant	-
	SNP	63274407	MODERATE	Asp54Ala	missense_variant	-
	SNP	63275322	MODERATE	Ala93Thr	missense_variant	X
	SNP	63275759	MODERATE	Cys127Arg	missense_variant	X
	SNP	63275778	MODERATE	Pro133Gln	missense_variant	-
Solyc05g055660	INDEL	64601918	HIGH	Ter141fs	frameshift_variant&stop_lost&splice_region_variant	X
	SNP	64602283	MODERATE	Arg98Ser	missense_variant	X
Solyc07g021000	SNP	15392845	MODERATE	Ser30Thr	missense_variant	-
	SNP	15392863	MODERATE	Ile36Val	missense_variant	-
Solyc07g026810	SNP	31986624	MODERATE	Glu687Gln	missense_variant	X
	SNP	31986726	MODERATE	Trp653Gly	missense_variant	-
Solyc07g039220	SNP	45583818	MODERATE	Asp353Tyr	missense_variant	-
	SNP	45583928	MODERATE	Arg316Thr	missense_variant	X
	SNP	45583974	MODERATE	Glu301Lys	missense_variant	-
	SNP	45584005	MODERATE	Leu290Phe	missense_variant	-
	SNP	45584016	MODERATE	Val287Leu	missense_variant	-
	SNP	45584383	MODERATE	Lys221Asn	missense_variant	-
	SNP	45584398	HIGH	Trp216*	stop_gained	-
	SNP	45584572	MODERATE	Thr178Ala	missense_variant	-
	SNP	45584737	MODERATE	Val123Leu	missense_variant	-
	SNP	45584746	MODERATE	Leu120Met	missense_variant	-
	SNP	45585003	MODERATE	Ser82Ala	missense_variant	-
	SNP	45585030	MODERATE	Thr73Ala	missense_variant	-
	SNP	45585191	MODERATE	Lys19Met	missense_variant	-
	INDEL	45585204	HIGH	Ser15fs	frameshift_variant	-
Solyc07g043560	SNP	57314960	MODERATE	Ala744Thr	missense_variant	X
	SNP	57320236	MODERATE	Gly112Glu	missense_variant	X
Solyc07g047690	SNP	58811763	MODERATE	Thr350Ala	missense_variant	X
	SNP	58811971	MODERATE	Val419Ala	missense_variant	X
	SNP	58812469	MODERATE	Glu585Gly	missense_variant	X
Solyc07g053615	INDEL	61976586	HIGH	-	bidirectional_gene_fusion	X
Solyc07g055710	SNP	63567027	MODERATE	Met289Ile	missense_variant	-
Solyc07g055720	SNP	63574482	MODERATE	Ile175Leu	missense_variant	-
Solyc07g065970	SNP	67384986	MODERATE	Ala49Val	missense_variant	-
Solyc07g066290	SNP	67607981	MODERATE	Thr167Asn	missense_variant	-
Solyc11g005400	SNP	324477	MODERATE	Trp164Cys	missense_variant	-
Solyc11g008650	SNP	2867132	MODERATE	Lys12Met	missense_variant	X
	INDEL	2867146	HIGH	Ser7fs	frameshift_variant	X
Solyc12g042560	SNP	57531470	MODERATE	Val49Ile	missense_variant	-
Solyc12g042830	SNP	57894267	MODERATE	Leu79Met	missense_variant	X
	SNP	57894282	MODERATE	Lys74Gln	missense_variant	-
Solyc12g043120	INDEL	58411728	MODERATE	Asp841delinsGluThr	disruptive_inframe_insertion	X
	SNP	58411810	MODERATE	Ala814Val	missense_variant	X
	SNP	58412313	MODERATE	Pro757Ser	missense_variant	-
	SNP	58412573	MODERATE	Ile707Val	missense_variant	X
	SNP	58412805	MODERATE	Ala654Val	missense_variant	X
	SNP	58413113	MODERATE	Arg577Lys	missense_variant	X
	SNP	58413957	MODERATE	Thr462Asn	missense_variant	-
	SNP	58413973	MODERATE	Ser457Pro	missense_variant	X
	SNP	58414819	MODERATE	Ala323Ser	missense_variant	X
	SNP	58415349	MODERATE	Val146Ala	missense_variant	X
