# Supplementary material for: Genomic Insights into the Origin of a Thermotolerant Tomato Line and Identification of Candidate Genes for Heat Stress
Source: Genes (Basel). 2023 Feb 21;14(3):535. doi: 10.3390/genes14030535 (PMC10048601; doi:10.3390/genes14030535)
Supplement: Supplementary file 1 [file genes-14-00535-s001.zip › Supplementary Table S11.xlsx]

## Sheet: Promoter
Supplementary Table S11 – In silico promoter analysis performed using PlantCare Tool to identify putative cis-acting elements in the promoter region upstream of 3000 bp from the gene start site of the 35 E42 and HEINZ gene sequences. The number of light responsive-, environmental stress.related-, hormone responsive- and development related- elements, are reported.
Gene	Light responsive elements		Enviromental stress-related elements		Hormone responsive elements		Development-related elements
	E42	HEINZ	E42	HEINZ	E42	HEINZ	E42	HEINZ
Solyc01g009580	16	16	5	6	2	2	2	2
Solyc01g056310	10	9	6	6	5	5	1	1
Solyc01g066680	9	9	11	14	4	4	1	1
Solyc01g066770	11	10	5	5	12	12	3	2
Solyc01g067780	24	22	6	6	8	9	0	0
Solyc01g079610	20	21	3	4	17	17	1	1
Solyc01g079640	22	22	7	8	29	25	3	5
Solyc01g086740	10	9	5	6	7	8	4	5
Solyc01g088730	15	14	8	8	4	4	2	2
Solyc02g088610	23	22	6	5	21	23	6	7
Solyc02g093600	24	24	10	10	17	17	2	2
Solyc03g122230	20	20	8	8	1	1	0	0
Solyc04g026280	22	22	4	3	20	19	1	0
Solyc04g076270	14	14	5	5	8	8	2	3
Solyc04g077430	10	10	11	11	9	10	0	0
Solyc05g050820	9	9	9	9	10	10	3	3
Solyc05g051140	18	17	7	7	6	6	2	2
Solyc05g053760	24	24	8	8	11	11	1	1
Solyc05g053850	15	13	4	4	8	9	2	1
Solyc05g055660	20	19	8	8	15	12	2	2
Solyc07g021000	13	14	4	4	11	11	3	3
Solyc07g026810	16	16	3	4	10	11	1	1
Solyc07g039220	24	27	14	14	9	9	1	1
Solyc07g043560	13	14	6	7	15	15	0	0
Solyc07g047690	22	21	8	7	11	11	5	5
Solyc07g053615	12	13	9	9	5	5	3	3
Solyc07g055710	14	14	6	6	12	17	2	2
Solyc07g055720	20	20	5	6	26	26	2	2
Solyc07g065970	30	28	7	8	10	10	2	3
Solyc07g066290	26	23	9	9	2	2	0	0
Solyc11g005400	14	15	9	8	14	15	1	1
Solyc11g008650	22	25	5	3	33	31	2	2
Solyc12g042560	17	17	5	5	10	10	2	2
Solyc12g042830	16	17	4	2	5	6	2	2
Solyc12g043120	22	17	4	5	12	12	0	0
