# Supplementary material for: Genomic Insights into the Origin of a Thermotolerant Tomato Line and Identification of Candidate Genes for Heat Stress
Source: Genes (Basel). 2023 Feb 21;14(3):535. doi: 10.3390/genes14030535 (PMC10048601; doi:10.3390/genes14030535)
Supplement: Supplementary file 1 [file genes-14-00535-s001.zip › Supplementary Table S12.xlsx]

## Sheet: Environmental stress related
Supplementary Table S12 - List of the 35 selected genes showing the number of E42 ARE (essential for the anaerobic induction), DRE (involved in dehydration, low temperatures and salt stress), GC- (involved in anoxic specific inducibility), LTR (involved in low temperature responsiveness), CCAAT-box (MYB binding sites), MBS and MBSI (MYB binding sites involved in drought-inducibility and flavonoid…
Gene	ARE		CCAAT-box		DRE core		GC-motif		LTR		MBS		MBSI		TC-rich repeats		WUN-motif
	E42	HEINZ	E42	HEINZ	E42	HEINZ	E42	HEINZ	E42	HEINZ	E42	HEINZ	E42	HEINZ	E42	HEINZ	E42	HEINZ
Solyc01g009580	1	1	0	1	0	0	0	0	1	1	0	0	1	1	0	0	2	2
Solyc01g056310	3	3	0	0	0	0	0	0	3	3	0	0	0	0	0	0	0	0
Solyc01g066680	10	10	0	0	0	0	0	1	0	2	0	0	0	0	1	1	0	0
Solyc01g066770	3	3	0	0	0	0	1	1	0	0	0	0	0	0	1	1	0	0
Solyc01g067780	6	6	0	0	0	0	0	0	0	0	0	0	0	0	0	0	0	0
Solyc01g079610	3	3	0	0	0	0	0	0	0	0	0	1	0	0	0	0	0	0
Solyc01g079640	1	2	0	0	0	0	0	0	3	3	0	0	0	0	1	1	2	2
Solyc01g086740	1	1	1	1	0	0	0	0	0	0	1	2	0	0	0	0	2	2
Solyc01g088730	2	2	1	1	1	1	0	0	0	0	2	2	0	0	1	1	1	1
Solyc02g088610	3	1	0	0	0	0	0	0	0	1	2	2	0	0	1	1	0	0
Solyc02g093600	3	2	0	0	0	0	0	0	1	1	3	4	0	0	1	1	2	2
Solyc03g122230	1	1	0	0	0	0	0	0	1	1	0	0	0	0	1	1	5	5
Solyc04g026280	1	1	0	0	0	0	1	0	1	1	0	0	0	0	1	1	0	0
Solyc04g076270	1	1	0	0	0	0	0	0	0	0	2	2	0	0	0	0	2	2
Solyc04g077430	2	2	0	0	0	0	0	0	2	2	1	1	0	0	4	4	2	2
Solyc05g050820	0	0	0	0	0	0	1	1	1	1	3	3	0	0	0	0	4	4
Solyc05g051140	3	3	1	1	0	0	0	0	0	0	1	1	0	0	1	1	1	1
Solyc05g053760	3	3	0	0	0	0	0	0	1	1	0	0	0	0	2	2	2	2
Solyc05g053850	2	2	1	1	0	0	0	0	0	0	0	0	0	0	0	0	1	1
Solyc05g055660	1	1	1	1	0	0	0	0	1	1	2	2	0	0	2	2	1	1
Solyc07g021000	1	1	0	0	0	0	0	0	0	0	0	0	0	0	1	1	2	2
Solyc07g026810	0	0	0	0	0	0	0	0	0	0	3	4	0	0	0	0	0	0
Solyc07g039220	5	5	0	0	0	0	0	0	2	2	0	0	0	0	2	2	5	5
Solyc07g043560	2	2	1	1	0	0	0	0	1	1	0	0	0	0	2	2	0	1
Solyc07g047690	3	3	0	0	0	0	0	0	2	2	1	0	0	0	1	1	1	1
Solyc07g053615	1	1	0	0	1	1	0	0	2	3	1	1	0	0	0	0	4	3
Solyc07g055710	0	0	1	1	1	1	0	0	0	0	0	0	0	0	1	1	3	3
Solyc07g055720	0	1	0	0	1	1	0	0	0	0	0	0	0	0	3	3	1	1
Solyc07g065970	3	4	1	1	0	0	0	0	0	0	2	2	0	0	0	0	1	1
Solyc07g066290	2	2	0	0	0	0	0	0	0	0	1	1	0	0	3	3	3	3
Solyc11g005400	2	2	1	1	0	0	0	0	3	2	0	0	0	0	2	2	1	1
Solyc11g008650	1	0	0	0	0	0	0	0	0	0	1	0	0	0	1	1	2	2
Solyc12g042560	1	1	1	1	1	1	0	0	0	0	0	0	0	0	1	1	1	1
Solyc12g042830	0	0	1	1	0	0	0	0	1	0	0	0	0	0	1	0	1	1
Solyc12g043120	1	1	0	0	0	0	0	0	0	0	0	0	0	0	0	0	3	4
