# Supplementary material for: Genomic Insights into the Origin of a Thermotolerant Tomato Line and Identification of Candidate Genes for Heat Stress
Source: Genes (Basel). 2023 Feb 21;14(3):535. doi: 10.3390/genes14030535 (PMC10048601; doi:10.3390/genes14030535)
Supplement: Supplementary file 1 [file genes-14-00535-s001.zip › Supplementary Table S13.xlsx]

## Sheet: Foglio1
Supplementary Table S13 - List of the 35 selected genes showing the number of E42 ABRE (involved in the abscisic acid responsiveness), AucRE, AuxRR-core, TGA-box and TGA-elements (involved in auxin responsiveness), CGTCA- and TGACG- motifs (involved in MeJA responsiveness), GARE, P-box and TATC-box (involved in gibberellin responsiveness) and TCA-element (involved in salicylic acid responsiveness…
Gene	ABRE		ABRE2		ABRE3a		ABRE4		AuxRE		AuxRR-core		CGTCA-motif		GARE-motif		P-box		TATC-box		TCA		TCA-element		TGA-box		TGACG-motif		TGA-element
	E42	HEINZ	E42	HEINZ	E42	HEINZ	E42	HEINZ	E42	HEINZ	E42	HEINZ	E42	HEINZ	E42	HEINZ	E42	HEINZ	E42	HEINZ	E42	HEINZ	E42	HEINZ	E42	HEINZ	E42	HEINZ	E42	HEINZ
Solyc01g009580	0	0	0	0	0	0	0	0	0	0	0	0	1	1	0	0	0	0	0	0	0	0	0	0	0	0	1	1	0	0
Solyc01g056310	1	1	0	0	0	0	0	0	0	0	0	0	0	0	1	1	0	0	1	1	1	1	1	1	0	0	0	0	0	0
Solyc01g066680	2	2	0	0	0	0	0	0	0	0	0	0	0	0	0	0	0	0	0	0	1	1	1	1	0	0	0	0	0	0
Solyc01g066770	2	2	0	0	1	1	1	1	0	0	0	0	2	2	2	2	0	0	0	0	1	1	0	0	0	0	2	2	1	1
Solyc01g067780	1	2	0	0	0	0	0	0	0	0	0	0	2	2	2	2	1	1	0	0	0	0	0	0	0	0	2	2	0	0
Solyc01g079610	7	7	0	0	1	1	1	1	0	0	0	0	1	1	2	2	2	2	0	0	0	0	1	1	0	0	1	1	1	1
Solyc01g079640	12	9	1	0	3	3	3	3	0	0	0	0	3	3	0	0	0	0	1	0	0	1	3	3	0	0	3	3	0	0
Solyc01g086740	2	3	0	0	1	1	1	1	0	0	0	0	1	1	1	1	0	0	0	0	0	0	0	0	0	0	1	1	0	0
Solyc01g088730	4	4	0	0	0	0	0	0	0	0	0	0	0	0	0	0	0	0	0	0	0	0	0	0	0	0	0	0	0	0
Solyc02g088610	8	8	0	0	2	2	2	2	0	0	1	1	2	3	3	3	0	0	0	0	0	0	0	0	0	0	2	3	1	1
Solyc02g093600	6	6	0	0	0	0	0	0	0	0	0	0	4	4	0	0	2	2	0	0	0	0	1	1	0	0	4	4	0	0
Solyc03g122230	0	0	0	0	0	0	0	0	0	0	0	0	0	0	0	0	0	0	0	0	0	0	1	1	0	0	0	0	0	0
Solyc04g026280	2	2	0	0	0	0	0	0	0	0	2	1	5	5	1	1	0	0	1	1	1	1	2	2	0	0	5	5	1	1
Solyc04g076270	0	0	0	0	0	0	0	0	0	0	1	1	2	2	1	1	0	0	0	0	0	0	1	1	1	1	2	2	0	0
Solyc04g077430	2	3	0	0	1	1	1	1	0	0	0	0	1	1	0	0	1	1	0	0	0	0	1	1	1	1	1	1	0	0
Solyc05g050820	1	1	0	0	0	0	0	0	0	0	0	0	2	2	0	0	2	2	1	1	0	0	2	2	0	0	2	2	0	0
Solyc05g051140	3	3	0	0	0	0	0	0	0	0	0	0	0	0	0	0	1	1	0	0	1	1	1	1	0	0	0	0	0	0
Solyc05g053760	3	3	0	0	1	1	1	1	0	0	0	0	0	0	0	0	1	1	1	1	1	1	3	3	0	0	0	0	0	0
Solyc05g053850	0	0	0	0	0	0	0	0	0	0	0	0	3	3	0	0	0	0	0	0	1	2	1	1	0	0	3	3	0	0
Solyc05g055660	5	4	0	0	2	1	2	1	0	0	0	0	1	1	0	0	0	0	0	0	1	1	1	1	0	0	1	1	2	2
Solyc07g021000	5	5	0	0	0	0	0	0	0	0	0	0	2	2	0	0	0	0	0	0	1	1	0	0	0	0	2	2	1	1
Solyc07g026810	0	0	0	0	0	0	0	0	0	0	0	0	0	0	4	4	0	0	1	1	1	2	1	1	0	0	0	0	3	3
Solyc07g039220	1	1	0	0	0	0	0	0	0	0	0	0	1	1	0	0	2	2	1	1	2	2	1	1	0	0	1	1	0	0
Solyc07g043560	5	5	0	0	2	2	2	2	0	0	0	0	1	1	0	0	1	1	2	2	0	0	0	0	0	0	1	1	1	1
Solyc07g047690	1	1	0	0	1	1	1	1	0	0	0	0	2	2	1	1	3	3	0	0	0	0	0	0	0	0	2	2	0	0
Solyc07g053615	2	2	0	0	0	0	0	0	0	0	0	0	0	0	0	0	1	1	0	0	0	0	1	1	0	0	0	0	1	1
Solyc07g055710	6	8	0	0	2	3	2	3	0	0	0	0	1	1	0	0	0	0	0	0	0	0	0	0	0	0	1	1	0	1
Solyc07g055720	8	8	0	0	2	2	2	2	0	0	0	0	4	4	0	0	3	3	0	0	1	1	0	0	1	1	4	4	1	1
Solyc07g065970	1	1	0	0	1	1	1	1	0	0	0	0	1	1	0	0	1	1	0	0	0	0	2	2	0	0	1	1	2	2
Solyc07g066290	0	0	0	0	0	0	0	0	0	0	0	0	0	0	0	0	1	1	0	0	0	0	1	1	0	0	0	0	0	0
Solyc11g005400	4	4	0	0	2	2	2	2	0	0	0	0	2	2	1	1	0	1	1	1	0	0	0	0	0	0	2	2	0	0
Solyc11g008650	7	7	0	0	5	5	5	5	0	0	0	0	4	2	0	0	4	5	2	2	0	0	0	1	0	0	4	2	2	2
Solyc12g042560	1	1	0	0	0	0	0	0	0	0	0	0	3	3	0	0	0	0	0	0	2	2	1	1	0	0	3	3	0	0
Solyc12g042830	1	2	0	0	0	0	0	0	0	0	0	0	1	1	0	0	0	0	0	0	1	1	0	0	0	0	1	1	1	1
Solyc12g043120	5	5	0	0	0	0	0	0	0	0	0	0	0	0	0	0	1	1	1	1	1	1	2	2	0	0	0	0	2	2
