# Supplementary material for: Genomic Insights into the Origin of a Thermotolerant Tomato Line and Identification of Candidate Genes for Heat Stress
Source: Genes (Basel). 2023 Feb 21;14(3):535. doi: 10.3390/genes14030535 (PMC10048601; doi:10.3390/genes14030535)
Supplement: Supplementary file 1 [file genes-14-00535-s001.zip › Supplementary Table S2.xlsx]

## Sheet: Foglio1
Supplementary Table S2 - Data regarding the filtered merged VCF file of the 83 tomato accessions with 175,631 total raw variants. The number of variants and common variants of each accession with E42 was reported.
Accession	Species	Variants number		Common E42 variants
		no	%	no	%
E42_S.lycopersicum_2.40	S.lycopersicum	128323	73.064	-	100
RF_001_SZAXPI008746-45	S.lycopersicum	145376	82.7735	111238	86.6859
RF_002_SZAXPI009284-57	S.lycopersicum	132934	75.6894	97357	75.8687
RF_003_SZAXPI009285-62	S.lycopersicum	144563	82.3106	110978	86.4833
RF_004_SZAXPI009286-74	S.lycopersicum	135536	77.1709	99478	77.5216
RF_005_SZAXPI009287-75	S.lycopersicum	131517	74.8826	97509	75.9872
RF_006_SZAXPI009288-79	S.lycopersicum	127963	72.859	93038	72.503
RF_007_SZAXPI009289-84	S.lycopersicum	133807	76.1864	103946	81.0034
RF_008_SZAXPI009290-87	S.lycopersicum	123862	70.524	91165	71.0434
RF_011_SZAXPI009291-88	S.lycopersicum	147816	84.1628	112667	87.7995
RF_012_SZAXPI009292-89	S.lycopersicum	126457	72.0015	95990	74.8034
RF_013_SZAXPI009293-90	S.lycopersicum	129687	73.8406	96977	75.5726
RF_014_SZAXPI009294-93	S.lycopersicum	149907	85.3534	113471	88.4261
RF_015_SZAXPI009295-94	S.lycopersicum	127638	72.674	98354	76.6457
RF_016_SZAXPI009296-95	S.lycopersicum	125767	71.6087	89657	69.8682
RF_017_SZAXPI009297-102	S.lycopersicum	132270	75.3113	97600	76.0581
RF_018_SZAXPI009298-108	S.lycopersicum	153581	87.4453	115694	90.1584
RF_019_SZAXPI009299-109	S.lycopersicum	143057	81.4532	105361	82.1061
RF_020_SZAXPI009300-113	S.lycopersicum	149105	84.8967	112443	87.625
RF_021_SZAXPI009301-123	S.lycopersicum	152749	86.9715	115472	89.9854
RF_022_SZAXPI009302-129	S.lycopersicum	144543	82.2993	106027	82.6251
RF_023_SZAXPI009303-133	S.lycopersicum	152593	86.8827	114036	88.8664
RF_024_SZAXPI009304-136	S.lycopersicum	141139	80.3611	105155	81.9456
RF_025_SZAXPI009305-140	S.corneliomuelleri	51108	29.0996	35471	27.642
RF_026_SZAXPI009306-142	S.lycopersicum	137901	78.5175	102763	80.0815
RF_027_SZAXPI009307-158	S.lycopersicum	128240	73.0167	100113	78.0164
RF_028_SZAXPI009308-166	S.lycopersicum	121337	69.0863	89275	69.5705
RF_029_SZAXPI009309-169	S.lycopersicum	125820	71.6388	94151	73.3703
RF_030_SZAXPI009310-62	S.lycopersicum	145185	82.6648	110318	85.969
RF_031_SZAXPI009311-74	S.lycopersicum	143358	81.6245	106671	83.127
RF_032_SZAXPI009312-75	S.lycopersicum	134109	76.3584	96958	75.5578
RF_033_SZAXPI009313-79	S.lycopersicum	142992	81.4162	107721	83.9452
RF_034_SZAXPI009314-84	S.lycopersicum	143244	81.5596	105499	82.2136
RF_035_SZAXPI009315-87	S.lycopersicum	126463	72.0049	92911	72.404
RF_036_SZAXPI009316-88	S.lycopersicum	149263	84.9867	110446	86.0687
RF_037_SZAXPI008747-46	S.lycopersicum	140616	80.0633	104400	81.3572
RF_038_SZAXPI009317-89	S.lycopersicum	136747	77.8604	103131	80.3683
RF_039_SZAXPI009318-90	S.lycopersicum	122328	69.6506	88677	69.1045
RF_040_SZAXPI009319-93	S.lycopersicum	120604	68.669	90633	70.6288
RF_041_SZAXPI009320-94	S.lycopersicum	132318	75.3386	97762	76.1843
RF_042_SZAXPI009321-95	S.lycopersicum	120368	68.5346	93175	72.6097
RF_043_SZAXPI009322-102	S.lycopersicum	134375	76.5098	96970	75.5671
RF_044_SZAXPI009323-108	S.pimpinellifolium	110467	62.8972	84019	65.4746
RF_045_SZAXPI009324-109	S.pimpinellifolium	142948	81.3911	109971	85.6986
RF_046_SZAXPI008748-47	S.pimpinellifolium	121653	69.2662	93041	72.5053
RF_047_SZAXPI009326-113	S.pimpinellifolium	127582	72.6421	96634	75.3053
RF_049_SZAXPI009327-123	S.peruvianum	49661	28.2758	34221	26.6679
RF_051_SZAXPI009328-129	S.chmielewskii	62966	35.8513	44607	34.7615
RF_052_SZAXPI009329-133	S.chmielewskii	62245	35.4408	44046	34.3243
RF_053_SZAXPI009330-136	S.cheesmaniae	127065	72.3477	94526	73.6626
RF_054_SZAXPI009331-140	S.lycopersicum	125307	71.3467	95855	74.6982
RF_055_SZAXPI009332-142	S.cheesmaniae	126184	71.8461	94230	73.4319
RF_057_SZAXPI009334-166	S.neorickii	58016	33.0329	40780	31.7792
RF_058_SZAXPI009359-46	S.neorickii	62901	35.8143	44723	34.8519
RF_059_SZAXPI009335-169	S.arcanum	63345	36.0671	44891	34.9828
RF_060_SZAXPI009336-14	S.peruvianum	49250	28.0417	33931	26.4419
RF_062_SZAXPI009337-15	S.huaylasense	57647	32.8228	40448	31.5205
RF_063_SZAXPI009338-16-2	S.huaylasense	51389	29.2596	35429	27.6092
RF_064_SZAXPI009339-17-2	S.chilense	49462	28.1625	34000	26.4956
RF_066_SZAXPI009341-19	S.habrochaites	43325	24.6682	28908	22.5275
RF_067_SZAXPI009342-21	S.habrochaites	42976	24.4695	28608	22.2937
RF_068_SZAXPI009343-22-2	S.habrochaites	42715	24.3209	28473	22.1885
RF_069_SZAXPI009344-23	S.habrochaites	43226	24.6118	28881	22.5065
RF_070_SZAXPI008749-56	S.habrochaites	39611	22.5535	26343	20.5287
RF_071_SZAXPI009345-24	S.habrochaites	42204	24.0299	28168	21.9509
RF_072_SZAXPI008752-75	S.habrochaites	42071	23.9542	28129	21.9205
RF_073_SZAXPI009346-25	S.pennellii	49451	28.1562	34067	26.5479
RF_074_SZAXPI008753-79	S.pennellii	43559	24.8014	30307	23.6177
RF_075_SZAXPI009347-26	S.huaylasense	51003	29.0399	35265	27.4814
RF_077_SZAXPI009348-27	S.lycopersicum	147844	84.1788	112005	87.2837
RF_078_SZAXPI009349-30	S.lycopersicum	139550	79.4564	104965	81.7975
RF_088_SZAXPI009350-31	S.lycopersicum	144760	82.4228	107756	83.9725
RF_089_SZAXPI009351-32	S.lycopersicum	144419	82.2286	106485	82.982
RF_090_SZAXPI009352-35	S.lycopersicum	149468	85.1034	110590	86.181
RF_091_SZAXPI009325-56	S.lycopersicum	142069	80.8906	106024	82.6228
RF_093_SZAXPI009353-36	S.lycopersicum	141435	80.5296	108147	84.2772
RF_094_SZAXPI008750-57	S.lycopersicum	124650	70.9727	96617	75.292
RF_096_SZAXPI009354-37	S.lycopersicum	134367	76.5053	98881	77.0563
RF_097_SZAXPI009355-39	S.lycopersicum	146090	83.1801	109225	85.1172
RF_102_SZAXPI009356-41	S.lycopersicum	147485	83.9744	108115	84.2522
RF_103_SZAXPI009357-44	S.lycopersicum	140829	80.1846	106108	82.6882
RF_104_SZAXPI008751-74	S.galapagense	127525	72.6096	95891	74.7263
RF_105_SZAXPI009358-45	S.lycopersicum	123204	70.1493	93010	72.4812
