# Supplementary material for: Genomic Insights into the Origin of a Thermotolerant Tomato Line and Identification of Candidate Genes for Heat Stress
Source: Genes (Basel). 2023 Feb 21;14(3):535. doi: 10.3390/genes14030535 (PMC10048601; doi:10.3390/genes14030535)
Supplement: Supplementary file 1 [file genes-14-00535-s001.zip › Supplementary Table S3.xlsx]

## Sheet: Foglio1
Supplementary Table S3 - Predicted effects of E42 polymorphisms compared with the tomato reference genome (Tomato Genome version SL4.0, www.solgenomics.net) obtained with SnpEff tool analysis.
Effect	Count	Percent
3 prime UTR variant	11526	0.353
5 prime UTR premature start codon gain variant	787	0.024
5 prime UTR variant	8255	0.253
Bidirectional gene fusion	1	0
Conservative inframe deletion	147	0.005
Conservative inframe insertion	273	0.008
Disruptive inframe deletion	96	0.003
Disruptive inframe insertion	141	0.004
Downstream gene variant	412054	12.617
Exon loss variant	1	0
Frameshift variant	1724	0.053
Initiator codon variant	12	0
Intergenic region	2198465	67.315
Intron variant	144528	4.425
Missense variant	18419	0.564
Non coding transcript variant	37	0.001
Splice acceptor variant	176	0.005
Splice donor variant	173	0.005
Splice region variant	3263	0.1
Start lost	123	0.004
Start retained variant	2	0
Stop gained	481	0.015
Stop lost	202	0.006
Stop retained variant	46	0.001
Synonymous variant	12565	0.385
Upstream gene variant	452422	13.853
Total	3265919	100
