# Supplementary material for: Genomic Insights into the Origin of a Thermotolerant Tomato Line and Identification of Candidate Genes for Heat Stress
Source: Genes (Basel). 2023 Feb 21;14(3):535. doi: 10.3390/genes14030535 (PMC10048601; doi:10.3390/genes14030535)
Supplement: Supplementary file 1 [file genes-14-00535-s001.zip › Supplementary Table S4.xlsx]

## Sheet: Foglio1
Supplementary Table S4 - Results obtained from SnpEff analysis for each chromosome of E42 tomato genotype compared with the reference tomato genome (Tomato Genome version SL4.0, www.solgenomics.net). Total number of variants in the gene regions, number of HIGH, MODERATE, LOW and MODIFIER impact variants in the gene regions, total number of genes with HIGH, MODERATE, LOW and MODIFIER impact varian…
Chromosome	Length	Variants in gene regions	HIGH variants	MODERATE variants	LOW variants	MODIFIER variants	Genes affected by variants	Genes with HIGH variants	Genes with MODERATE variants	Genes with LOW variants	Genes with MODIFIER variants
	cM	no.	no.	no.	no.	no.	no.	no.	no.	no.	no.
Ch00	9643250	9034	40	130	117	8747	295	31	56	34	293
Ch01	90863682	236322	569	4241	3378	228134	3710	424	1541	1434	3695
Ch02	53473368	63424	174	951	915	61384	2925	145	434	439	2909
Ch03	65298490	32325	93	557	473	31202	2737	76	268	234	2719
Ch04	64459972	175308	443	3436	2644	168785	2597	323	1201	1029	2586
Ch05	65269487	64054	306	788	887	62073	2283	257	348	364	2274
Ch06	47258699	8572	43	106	57	8366	2061	39	77	41	2041
Ch07	67883646	246254	497	4767	4214	236776	2478	352	1558	1535	2477
Ch08	63995357	20276	85	358	267	19566	1998	75	158	124	1988
Ch09	68513564	15237	93	243	211	14690	1882	71	98	93	1870
Ch10	64792705	35305	77	600	432	34196	2295	66	315	221	2287
Ch11	54379777	60505	108	1084	1066	58247	2177	96	415	428	2167
Ch12	66688036	97325	245	1805	1253	94022	2280	201	775	646	2274
TOTAL		1063941	2773	19066	15914	1026188	29423	2156	7244	6622	29580
