# Supplementary material for: Genomic Insights into the Origin of a Thermotolerant Tomato Line and Identification of Candidate Genes for Heat Stress
Source: Genes (Basel). 2023 Feb 21;14(3):535. doi: 10.3390/genes14030535 (PMC10048601; doi:10.3390/genes14030535)
Supplement: Supplementary file 1 [file genes-14-00535-s001.zip › Supplementary Table S5.xlsx]

## Sheet: Heat-related
Supplementary Table S5 - List of the 246 heat-related genes retrieved from Solgenomics database (ITAG4.1 versions of tomato genome annotation). For each gene, the "X" refers to the gene annotation (HSP or HSF). The number of HIGH and MODERATE variants and the gene function annotation are also reported.
Annotation	Heat Shock Protein (HSP)	Heat Shock Factor (HSF)	HIGH variants	MODERATE variants	Function
Solyc01g044270	X		0	2	DnaJ domain
Solyc01g057670	X		0	1	DnaJ heat shock n-terminal domain-containing protein
Solyc01g065570	X		0	2	DnaJ domain-containing protein
Solyc01g066770	X		0	2	Chaperone protein dnaJ 49
Solyc01g067780	X		0	14	DnaJ domain
Solyc01g079610	X		0	1	DnaJ protein
Solyc01g081330	X		0	0	Chaperone protein DnaJ
Solyc01g086740	X		0	1	Chaperone protein dnaJ
Solyc01g088730	X		0	1	DnaJ domain-containing protein (AHRD V3.3 *** A0A2U1Q731_ARTAN)
Solyc01g090550	X		0	1	DnaJ protein like (AHRD V3.3 *** A0A2I0VGE3_9ASPA);Dbxref=InterPro:IPR002939,Pfam:PF01556
Solyc01g096700	X		0	0	DnaJ domain-containing protein (AHRD V3.3 *-* A0A2U1QIS2_ARTAN)
Solyc01g098250	X		0	0	DnaJ domain-containing protein (AHRD V3.3 *** A0A2U1PTF5_ARTAN)
Solyc01g098270	X		0	0	Chaperone protein DnaJ (AHRD V3.3 *-* A0A2G2W7P0_CAPBA)
Solyc01g098280	X		0	0	DNAJ heat shock N-terminal domain-containing protein (AHRD V3.3 *-* F4K2V2_ARATH)
Solyc01g098300	X		0	0	DNAJ heat shock N-terminal domain-containing protein
Solyc01g098310	X		0	0	DnaJ heat shock amino-terminal domain protein
Solyc01g098330	X		0	0	DnaJ heat shock amino-terminal domain protein
Solyc01g098340	X		0	0	DnaJ domain (AHRD V3.3 *** A0A200QQ07_9MAGN)
Solyc01g099260	X		0	0	Chaperone protein DnaJ (AHRD V3.3 *** A0A1J3IQ23_NOCCA)
Solyc01g099660	X		0	0	Heat shock protein 70 family (AHRD V3.3 *** A0A200QCN5_9MAGN);Dbxref=InterPro:IPR013126,Pfam:PF00012
Solyc01g100230	X		0	0	DnaJ-like protein subfamily B member 6 (AHRD V3.3 *** A0A2G2V7W8_CAPBA)
Solyc01g102960	X		0	0	22.0 kDa class IV heat shock protein (AHRD V3.3 *** A0A2G3ATG3_CAPCH);Dbxref=InterPro:IPR002068,Pfam:PF00011
Solyc01g103450	X		0	0	70 kDa heat shock protein (AHRD V3.3 *** Q2QV45_ORYSJ
Solyc01g105340	X		0	0	Chaperone protein DnaJ (AHRD V3.3 *** A0A2G2VAL8_CAPBA)
Solyc01g105780	X		0	0	DnaJ domain-containing protein (AHRD V3.3 *-* A0A2U1PVJ7_ARTAN)
Solyc01g106190	X		0	0	heat shock protein (AHRD V3.3 *** AT5G09580.1)
Solyc01g106210	X		0	0	Heat shock protein 70 kDa (AHRD V3.3 *** A0A2K3MZA1_TRIPR);Dbxref=InterPro:IPR013126,Pfam:PF00012
Solyc01g106260	X		0	0	Heat shock protein 70 kDa (AHRD V3.3 *** A0A2K3MZA1_TRIPR)
Solyc01g109890	X		0	0	Chaperone protein dnaJ 10 (AHRD V3.3 *** A0A2G3BVX6_CAPCH)
Solyc01g160030	X		0	2	Heat shock protein 82 (AHRD V3.11 *-* tr|A0A2G3DIX3|A0A2G3DIX3_CAPCH)
Solyc01g160100	X		0	0	DnaJ heat shock n-terminal domain-containing protein (AHRD V3.11 *-* tr|A0A2K3NVM9|A0A2K3NVM9_TRIPR);Dbxref=InterPro:IPR024593,Pfam:PF11926
Solyc01g162030	X		0	2	DnaJ domain (AHRD V3.11 *-* tr|A0A200QGM0|A0A200QGM0_9MAGN)
Solyc02g014280	X		0	0	Heat shock 70 kDa protein (AHRD V3.11 *-* tr|A0A2G2XBM3|
Solyc02g014860	X		0	0	Chaperone protein DnaJ (AHRD V3.3 *** A0A1J3ID64_NOCCA)
Solyc02g033000	X		0	0	Heat shock cognate 70 kDa protein (AHRD V3.11 *-* tr|A0A2G3CBI3|A0A2G3CBI3_CAPCH)
Solyc02g062160	X		0	0	Chaperone protein DnaJ (AHRD V3.3 *** A0A2G2XG76_CAPBA)
Solyc02g064740	X		0	0	Chaperone protein DnaJ (AHRD V3.3 *** A0A2G2XBH3_CAPBA)
Solyc02g072000		X	0	0	Heat shock transcription factor (AHRD V3.3 *** Q9M597_MEDSA)
Solyc02g072060		X	0	0	Heat shock transcription factor (AHRD V3.3 *-* A0A1Y1I763_KLENI)
Solyc02g077670	X		0	0	DnaJ-like protein (AHRD V3.3 *** Q9SP09_TOBAC)
Solyc02g078340		X	0	0	Heat stress transcription factor B-2b (AHRD V3.3 *** A0A2G3D674_CAPCH)
Solyc02g079180		X	0	0	Heat shock transcription factor (AHRD V3.3 *-* A0A1Y1I763_KLENI)
Solyc02g080130	X		0	0	Chaperone protein dnaJ 50 (AHRD V3.11 *** tr|A0A2G3A964|A0A2G3A964_CAPAN)
Solyc02g080410	X		0	0	18.8 kDa class V heat shock protein (AHRD V3.3 *** A0A2G2VBF1_CAPBA);Dbxref=InterPro:IPR002068,Pfam:PF00011
Solyc02g080470	X		0	0	Heat shock protein 70 family (AHRD V3.3 *** A0A200QM07_9MAGN);Dbxref=InterPro:IPR013126,Pfam:PF00012
Solyc02g083050	X		0	0	Heat shock protein 90-1 (AHRD V3.3 *-* A0A2G2XG09_CAPBA);Dbxref=InterPro:IPR004320,Pfam:PF03087
Solyc02g083070	X		0	0	Heat shock protein 90-1 (AHRD V3.3 *-* A0A2G2XG09_CAPBA);Dbxref=InterPro:IPR004320,Pfam:PF03087
Solyc02g083090	X		0	0	Heat shock protein 90-1 (AHRD V3.3 *-* A0A2G2XG09_CAPBA);Dbxref=InterPro:IPR004320,Pfam:PF03087
Solyc02g083835	X		0	0	Chaperone protein DnaJ (AHRD V3.3 *** A0A2G2XG76_CAPBA)
Solyc02g088610	X		0	4	LeHSP110/ClpB heat shock protein
Solyc02g090820		X	0	0	Heat stress transcription factor B-1 (AHRD V3.3 *** A0A2G3D8M4_CAPCH)
Solyc02g093600	X		1	2	Class I heat shock protein (AHRD V3.3 *** A0A2K3K1J3_TRIPR);Dbxref=InterPro:IPR002068,Pfam:PF00011
Solyc03g006000		X	0	0	Heat shock transcription factor (AHRD V3.3 *** Q9M597_MEDSA)
Solyc03g007610	X		0	0	DnaJ protein ERDJ2A (AHRD V3.3 *** A0A2G3CWQ2_CAPCH);Dbxref=InterPro:IPR004179,Pfam:PF02889
Solyc03g007650	X		0	0	DnaJ like protein (AHRD V3.11 *** tr|Q9FEW7|Q9FEW7_SOLLC)
Solyc03g007890	X		0	0	class 2 small heat shock protein Le-HSP17.6;Dbxref=InterPro:IPR001404,Pfam:PF00183;Ontology_term=GO:0005524,GO:0006457,GO:0051082
Solyc03g019630	X		0	0	DnaJ domain (AHRD V3.3 *-* A0A200R430_9MAGN)
Solyc03g019640	X		0	0	DnaJ domain (AHRD V3.3 *** A0A200QGM0_9MAGN)
Solyc03g026020		X	0	0	Heat shock transcription factor (AHRD V3.3 *** E1U3C8_CICAR)
Solyc03g032230	X		0	0	Heat shock protein 90.1
Solyc03g063350	X		0	0	DnaJ-like protein subfamily B member 8 (AHRD V3.3 *-* A0A2G2X5A9_CAPBA)
Solyc03g082400	X		0	0	heat shock protein 21
Solyc03g082420	X		0	0	Small heat shock protein, chloroplastic (AHRD V3.3 *** HS21C_SOLLC)
Solyc03g082920	X		0	0	Heat shock protein 70 family (AHRD V3.3 *** A0A200QNK9_9MAGN)
Solyc03g093830	X		0	0	Chaperone protein dnaJ-like (AHRD V3.3 *** Q6H3Y3_ORYSJ)
Solyc03g097120		X	0	0	Heat stress transcription factor A-1 (AHRD V3.3 *** A0A2G3ARP3_CAPCH)
Solyc03g097240	X		0	0	Chaperone protein DnaJ (AHRD V3.3 *** A0A2G3CXE4_CAPCH)
Solyc03g113180	X		0	0	18.2 kDa class I heat shock protein (AHRD V3.3 *-* A0A2G2VYJ5_CAPBA)
Solyc03g113930	X		0	0	22.0 kDa class IV heat shock protein (AHRD V3.3 *** A0A2G3ATG3_CAPCH);Dbxref=InterPro:IPR002068,Pfam:PF00011
Solyc03g115120	X		0	0	DNAJ protein JJJ1 homolog (AHRD V3.3 *** A0A2I4EZM7_9ROSI)
Solyc03g115140	X		0	0	DNAJ protein JJJ1 homolog (AHRD V3.3 *** A0A2I4EZM7_9ROSI)
Solyc03g115230	X		0	0	Solanum lycopersicum heat shock protein
Solyc03g115840	X		0	0	DNAJ heat shock N-terminal domain-containing protein (AHRD V3.3 *** A0A2U1LKC9_ARTAN)
Solyc03g116790	X		0	0	Chaperone protein DnaJ (AHRD V3.3 *** A0A2G2WQT5_CAPBA)
Solyc03g117590	X		0	0	Chaperone protein DnaJ (AHRD V3.3 *** A0A2G2WQF7_CAPBA)
Solyc03g117620	X		0	0	Heat shock 70 kDa protein (AHRD V3.3 *-* A0A1U8FVW2_CAPAN)
Solyc03g117630	X		0	0	Heat shock 70 kDa protein (AHRD V3.3 *** A0A1U8FVW2_CAPAN);Dbxref=InterPro:IPR013126,Pfam:PF00012
Solyc03g118500	X		0	0	Chaperone protein DnaJ (AHRD V3.3 *** A0A1J3JVS7_NOCCA)
Solyc03g123540	X		0	0	17.4 kDa class III heat shock protein (AHRD V3.3 *** A0A2G3D1F4_CAPCH);Dbxref=InterPro:IPR002068,Pfam:PF00011
Solyc03g123560	X		0	0	Chaperone protein DnaJ (AHRD V3.3 *-* A0A1J3IS52_NOCCA)
Solyc03g160300	X		0	0	DnaJ domain-containing protein (AHRD V3.11 *** tr|A0A2U1KLI9|A0A2U1KLI9_ARTAN)
Solyc03g160530		X	0	0	Heat stress transcription factor B-3 (AHRD V3.11 *-* tr|A0A2G3BHN4|A0A2G3BHN4_CAPCH)
Solyc04g005820	X		0	0	DnaJ-like protein (AHRD V3.3 *** Q9SP09_TOBAC)
Solyc04g007370	X		0	0	Chaperone protein dnaJ 16 (AHRD V3.3 *** A0A2G2WSF3_CAPBA)
Solyc04g009770	X		0	0	DnaJ protein (AHRD V3.3 *** Q43177_SOLTU);Dbxref=InterPro:IPR002939,Pfam:PF01556
Solyc04g011450	X		0	0	Heat shock cognate 70 kDa protein (AHRD V3.3 *-* A0A2G3CE27_CAPCH)
Solyc04g014480	X		0	0	15.7 kDa heat shock protein, peroxisomal (AHRD V3.3 *** A0A1U8GLK8_CAPAN);Dbxref=InterPro:IPR002068,Pfam:PF00011
Solyc04g015090	X		0	2	DnaJ domain-containing protein/RRM_6 domain-containing protein (AHRD V3.3 *** A0A1Q3CAH5_CEPFO)
Solyc04g016000		X	0	1	Heat shock transcription factor protein 8 (AHRD V3.3 *** A0A1W6LWG5_FRAAN)
Solyc04g016410	X		0	5	Heat shock protein DnaJ with tetratricopeptide repeat-containing protein (AHRD V3.3 *** F4K0Y5_ARATH)
Solyc04g026060	X		0	0	Heat shock 70 kDa protein (AHRD V3.3 *-* A0A2G2YG57_CAPAN)
Solyc04g063390	X		0	0	Chaperone protein dnaJ 10 (AHRD V3.3 *** A0A2G2ZPA7_CAPAN)
Solyc04g071490	X		0	0	HSP20-like chaperones superfamily protein (AHRD V3.3 *-* A0A1P8AQG9_ARATH)
Solyc04g072250	X		0	0	17.5 kDa class I heat shock protein (AHRD V3.11 *-* tr|A0A2G3CNC4|A0A2G3CNC4_CAPCH)
Solyc04g076080	X		0	0	Chaperone protein DnaJ (AHRD V3.3 *** A0A2G3CNY2_CAPCH)
Solyc04g076270	X		0	1	DnaJ domain-containing protein (AHRD V3.3 *** A0A1Q3BFQ6_CEPFO)
Solyc04g077430	X		0	2	Chaperone protein DnaJ (AHRD V3.3 *** A0A2G2X0H1_CAPBA)
Solyc04g078770		X	0	0	Heat stress transcription factor B-4 (AHRD V3.11 *** tr|A0A2G2Y0E5|A0A2G2Y0E5_CAPAN)
Solyc04g081530	X		0	0	Chaperone protein DnaJ (AHRD V3.3 *** A0A2G3CQH5_CAPCH)
Solyc04g081570	X		0	0	Heat shock protein 90 (AHRD V3.3 *-* A0A0A7LYT2_ALBBR);Dbxref=InterPro:IPR001404,Pfam:PF00183;Ontology_term=GO:0005524,GO:0006457,GO:0051082
Solyc04g081630	X		0	0	Heat shock protein 90 (AHRD V3.3 *-* A0A0A7LYT2_ALBBR);Dbxref=InterPro:IPR001404,Pfam:PF00183;Ontology_term=GO:0005524,GO:0006457,GO:0051082
Solyc05g006240	X		1	0	Chaperone protein dnaJ 16 (AHRD V3.3 *** A0A1U8EVK4_CAPAN)
Solyc05g006820	X		1	0	DnaJ protein like (AHRD V3.3 *** A0A2I0WJV4_9ASPA);Dbxref=InterPro:IPR002939,Pfam:PF01556
Solyc05g008120	X		1	0	DnaJ-like protein subfamily B member 6 (AHRD V3.3 *-* A0A2G3B5R9_CAPCH)
Solyc05g009160	X		0	0	Chaperone protein dnaJ 16 (AHRD V3.3 *** A0A1U8ELY3_CAPAN)
Solyc05g010670	X		0	0	Heat shock protein (AHRD V3.3 *** O23638_ARATH);Dbxref=InterPro:IPR001404,Pfam:PF00183;Ontology_term=GO:0005524,GO:0006457,GO:0051082
Solyc05g011930	X		0	0	DnaJ domain-containing protein (AHRD V3.3 *-* A0A2U1P6I1_ARTAN)
Solyc05g011950	X		0	0	DnaJ domain-containing protein (AHRD V3.3 *-* A0A2U1M6F5_ARTAN)
Solyc05g011960	X		0	0	DnaJ domain-containing protein (AHRD V3.3 *-* A0A1Q3CHH1_CEPFO)
Solyc05g014280	X		0	0	small heat shock protein 1
Solyc05g015470	X		0	0	Chaperone protein dnaJ-like protein (AHRD V3.3 *** Q94CB5_ARATH)
Solyc05g018610	X		0	0	chaperone protein dnaJ 49-like (AHRD V3.3 *** A0A2I4HS13_9ROSI)
Solyc05g040050	X		0	1	DnaJ domain-containing protein (AHRD V3.3 *** A0A2U1M065_ARTAN)
Solyc05g050810	X		0	0	DnaJ protein (AHRD V3.3 *-* Q9ZSZ6_HEVBR)
Solyc05g050820	X		0	3	DnaJ homolog (AHRD V3.3 *** Q9ZWK3_SALGI)
Solyc05g053760	X		2	0	Chaperone protein DnaJ (AHRD V3.11 *** tr|A0A2G3AV72|A0A2G3AV72_CAPCH)
Solyc05g054300	X		0	0	chaperone protein dnaJ 49 (AHRD V3.3 --* XP_020552991.1)
Solyc05g055160	X		0	0	DnaJ protein (AHRD V3.3 *** Q43177_SOLTU);Dbxref=InterPro:IPR002939,Pfam:PF01556
Solyc06g005440	X		0	0	70 kDa heat shock protein (AHRD V3.3 *-* Q10NA9_ORYSJ);Dbxref=InterPro:IPR013126,Pfam:PF00012
Solyc06g009340	X		0	0	Chaperone DnaJ-domain superfamily protein (AHRD V3.3 *** A0A2U1QET4_ARTAN)
Solyc06g036290	X		0	0	heat shock protein 90;Dbxref=InterPro:IPR001404,Pfam:PF00183;Ontology_term=GO:0005524,GO:0006457,GO:0051082
Solyc06g052050	X		0	0	Heat shock protein 70 family (AHRD V3.3 *** A0A200QNK9_9MAGN);Dbxref=InterPro:IPR013126,Pfam:PF00012
Solyc06g053960		X	0	0	Heat shock transcription factor (AHRD V3.3 *-* A0A1Y1I763_KLENI)
Solyc06g054150	X		0	0	Heat shock protein (AHRD V3.3 *** Q8VY73_ARATH)
Solyc06g060240	X		0	0	dnaJ homolog subfamily B member 13-like (AHRD V3.3 *-* A0A2I4F1M3_9ROSI)
Solyc06g068500	X		0	0	Chaperone protein DnaJ (AHRD V3.3 *** A0A2G2WQF7_CAPBA)
Solyc06g071110	X		0	0	DnaJ protein like (AHRD V3.3 *** A0A2I0WJV4_9ASPA)
Solyc06g072750		X	0	0	Heat stress transcription factor A-1 (AHRD V3.3 *** A0A2G3ARP3_CAPCH)
Solyc06g073950	X		0	0	DnaJ domain-containing protein (AHRD V3.3 *** A0A1Q3CPH7_CEPFO)
Solyc06g076020	X		0	0	heat shock protein 70 kD;Dbxref=InterPro:IPR013126,Pfam:PF00012
Solyc06g076520	X		0	0	Class I heat shock protein (AHRD V3.3 *** A0A2K3M3P7_TRIPR)
Solyc06g076540	X		0	0	Class I heat shock protein (AHRD V3.3 *** A0A2K3M3P7_TRIPR)
Solyc06g076560	X		0	0	Class I heat shock protein (AHRD V3.3 *** A0A2K3M3P7_TRIPR
Solyc06g076570	X		0	0	Class I heat shock protein (AHRD V3.3 *** A0A2K3M3P7_TRIPR
Solyc06g082840	X		0	0	Chaperone DnaJ-domain superfamily protein (AHRD V3.3 *-* F4JRF7_ARATH)
Solyc06g082970	X		0	0	Chaperone DnaJ-domain superfamily protein (AHRD V3.3 *** A0A0F7H181_9ROSI)
Solyc06g084220	X		0	0	Heat shock protein (AHRD V3.3 *** Q8VY73_ARATH)
Solyc06g160200	X		0	0	heat shock protein Chr3:7977774-7978370 REVERSE LENGTH 198 201606 (AHRD V3.11 --* AT3G22530.1)
Solyc07g005820	X		0	1	Heat shock 70 kDa protein (AHRD V3.3 *** A0A2G2WB37_CAPBA);Dbxref=InterPro:IPR013126,Pfam:PF00012
Solyc07g026810	X		0	2	Chaperone protein dnaJ (AHRD V3.3 *** A0A2K3P9F4_TRIPR)
Solyc07g039220	X		2	12	DNAJ heat shock N-terminal domain-containing protein (AHRD V3.3 *** Q3E9D9_ARATH)
Solyc07g040680		X	0	0	Heat shock transcription factor (AHRD V3.3 *-* A0A1Y1I763_KLENI)
Solyc07g043560	X		0	2	Heat shock protein 70 kDa (AHRD V3.3 *** A0A2K3NQB8_TRIPR);Dbxref=InterPro:IPR013126,Pfam:PF00012
Solyc07g045610	X		0	0	Class I heat shock protein (AHRD V3.3 *-* A0A2K3JRP0_TRIPR)
Solyc07g047690	X		0	3	DnaJ domain-containing protein (AHRD V3.3 *** A0A2U1M065_ARTAN)
Solyc07g047790	X		0	0	Heat shock protein (AHRD V3.3 *** O23638_ARATH);Dbxref=InterPro:IPR001404,Pfam:PF00183;Ontology_term=GO:0005524,GO:0006457,GO:0051082
Solyc07g053615	X		1	0	DnaJ like protein (AHRD V3.11 *** tr|Q9FEW7|Q9FEW7_SOLLC)
Solyc07g055260	X		0	0	Chaperone protein dnaJ (AHRD V3.3 *** A0A2K3MMT7_TRIPR)
Solyc07g055710		X	0	1	Heat stress transcription factor A-5 (AHRD V3.3 *** A0A2G2Z4R4_CAPAN)
Solyc07g055720	X		0	1	Heat shock protein, putative (AHRD V3.11 *** tr|Q8LD91|Q8LD91_ARATH)
Solyc07g064020	X		0	0	21.7 kDa class VI heat shock protein (AHRD V3.11 *** tr|A0A2G2WFJ0|A0A2G2WFJ0_CAPBA);Dbxref=InterPro:IPR002068,Pfam:PF00011
Solyc07g065840	X		0	0	molecular chaperone Hsp90-2;Dbxref=InterPro:IPR001404,Pfam:PF00183;Ontology_term=GO:0005524,GO:0006457,GO:0051082
Solyc07g065960	X		0	0	Chaperone protein DnaJ (AHRD V3.3 *** A0A2G3C2H4_CAPCH)
Solyc07g065970	X		0	1	Chaperone protein DnaJ (AHRD V3.3 *** A0A2G3C2H4_CAPCH)
Solyc07g066290	X		0	1	Chaperone dnaJ-domain containing protein (AHRD V3.3 *** A0A2K3P614_TRIPR)
Solyc08g005170		X	0	0	Heat shock factor protein HSF8 (AHRD V3.3 *** HSF8_SOLPE)
Solyc08g005300	X		0	19	DnaJ domain (AHRD V3.3 *-* A0A200PXA9_9MAGN)
Solyc08g006620	X		0	0	DnaJ/Hsp40 cysteine-rich domain superfamily protein (AHRD V3.3 *** AT2G24860.1)
Solyc08g021920	X		0	0	DnaJ-like protein subfamily C GRV2 (AHRD V3.3 *** A0A2G2YXE7_CAPAN)
Solyc08g029220	X		0	0	DnaJ domain-containing protein (AHRD V3.3 *** A0A2U1PTF5_ARTAN)
Solyc08g062340	X		0	0	17.9 kDa class II heat shock protein (AHRD V3.3 *** A0A2G3A1B9_CAPAN);Dbxref=InterPro:IPR002068,Pfam:PF00011
Solyc08g062960		X	0	0	Heat shock transcription factor (AHRD V3.11 *-* tr|A0A1Y1I763|A0A1Y1I763_KLENI)
Solyc08g067120	X		0	0	DnaJ protein P58IPK-like protein (AHRD V3.3 *-* A0A2G3BJC2_CAPCH)
Solyc08g067795	X		0	0	DnaJ protein like (AHRD V3.3 *** A0A2I0WJV4_9ASPA)
Solyc08g069230	X		0	0	chaperone protein dnaJ-like protein (AHRD V3.3 *** AT2G24395.1)
Solyc08g076590		X	0	0	Heat shock factor protein HSF8 (AHRD V3.3 *** A0A2G2V6B5_CAPBA)
Solyc08g077290	X		0	0	DnaJ subfamily c member 2-like protein (AHRD V3.3 *** A0A2K3NSH6_TRIPR)
Solyc08g078660	X		0	0	Chaperone protein dnaJ 13 (AHRD V3.3 *** A0A1U8GDM7_CAPAN)
Solyc08g078700	X		0	0	Mitochondrial small heat shock protein (AHRD V3.11 *** tr|O80432|O80432_SOLLC)
Solyc08g078710	X		0	0	Heat shock protein hsp20 (AHRD V3.3 *-* W7TIC4_9STRA)
Solyc08g078720	X		0	0	14.7 kDa heat shock protein (AHRD V3.3 *-* A0A1J3HSD8_NOCCA)
Solyc08g080540		X	0	0	Heat stress transcription factor B-2b (AHRD V3.3 *** A0A2G3DB98_CAPCH)
Solyc08g082820	X		1	0	TOMBIPGRBC Tomato BiP (binding protein)/grp78;Dbxref=InterPro:IPR013126,Pfam:PF00012
Solyc08g150112	X		0	0	Chaperone protein dnaJ 16 (AHRD V3.3 *-* A0A2G2ZHP0_CAPAN)
Solyc08g160970	X		0	0	Heat shock protein 82 (AHRD V3.11 *-* tr|A0A2G3DHI7|A0A2G3DHI7_CAPCH)
Solyc08g161460	X		0	0	dnaJ homolog subfamily B member 14-like (AHRD V3.11 --* XP_019068224.1)
Solyc09g005120	X		0	0	DnaJ protein ERDJ3A (AHRD V3.3 *** A0A2G2VZ69_CAPBA)
Solyc09g005350	X		0	0	DnaJ-like protein (AHRD V3.3 *** Q9SP09_TOBAC)
Solyc09g009100		X	0	1	Heat stress transcription factor A3 (AHRD V3.3 *** Q9LLF2_SOLPE)
Solyc09g009180	X		0	0	DnaJ protein ERDJ2A (AHRD V3.3 *** A0A2G2YPM4_CAPAN);Dbxref=InterPro:IPR004179,Pfam:PF02889
Solyc09g010110	X		0	0	Chaperone protein dnaJ-related protein (AHRD V3.3 *** A0A2U1LP52_ARTAN)
Solyc09g015000	X		0	0	Class I heat shock protein (AHRD V3.3 *** A0A2K3KSJ8_TRIPR)
Solyc09g015020	X		0	0	Class I heat shock protein (AHRD V3.3 *** A0A2K3KSJ8_TRIPR)
Solyc09g015360	X		0	0	Chaperone protein DnaJ (AHRD V3.11 *** tr|A0A1J3HP96|A0A1J3HP96_NOCCA)
Solyc09g018960	X		0	0	Chaperone DnaJ-domain superfamily protein (AHRD V3.3 *-* A0A1P8B6Z5_ARATH)
Solyc09g059210	X		0	0	Class I heat shock protein (AHRD V3.3 *-* A0A2K3JRP0_TRIPR);Dbxref=InterPro:IPR002068,Pfam:PF00011
Solyc09g059520		X	0	0	Heat stress transcription factor A-8 (AHRD V3.3 *** A0A2G3BLA4_CAPCH)
Solyc09g061350	X		0	0	Heat shock protein (AHRD V3.3 *** Q8VY73_ARATH)
Solyc09g061510	X		0	0	Heat shock protein (AHRD V3.3 *-* Q8VY73_ARATH)
Solyc09g065370	X		0	0	17.6 kDa class II heat shock protein (AHRD V3.3 *** O23338_ARATH)
Solyc09g065660		X	0	0	Heat shock transcription factor (AHRD V3.3 *-* A0A1Y1I763_KLENI)
Solyc09g074610	X		0	0	Chaperone protein DnaJ (AHRD V3.3 *** A0A2G3CTT7_CAPCH)
Solyc09g075470	X		0	0	DnaJ-like protein subfamily B member 6 (AHRD V3.3 *** A0A2G2W0L3_CAPBA);Dbxref=InterPro:IPR001623,Pfam:PF00226
Solyc09g075950	X		0	0	Heat shock protein 70 kDa (AHRD V3.3 *** A0A2K3P5L8_TRIPR);Dbxref=InterPro:IPR013126,Pfam:PF00012
Solyc09g082150	X		0	0	Heat shock protein (AHRD V3.3 *** Q8VY73_ARATH)
Solyc09g082670		X	0	0	Heat shock transcription factor (AHRD V3.3 *-* A0A1Y1I763_KLENI)
Solyc09g092260		X	0	0	Heat shock transcription factor (AHRD V3.3 *-* A0A1Y1I763_KLENI)
Solyc09g160450	X		0	0	Heat shock 70 kDa protein (AHRD V3.11 *-* tr|A0A2G2XBM3|A0A2G2XBM3_CAPBA)
Solyc09g160650	X		0	0	DNAJ heat shock N-terminal domain-containing protein (AHRD V3.11 *-* tr|Q3E9D9|Q3E9D9_ARATH)
Solyc09g161920	X		0	0	DNAJ heat shock N-terminal domain-containing protein (AHRD V3.11 *-* tr|Q9SQT7|Q9SQT7_ARATH)
Solyc10g007630	X		0	0	DnaJ heat shock amino-terminal domain protein (AHRD V3.3 *-* A0A2K3MU01_TRIPR)
Solyc10g017760	X		0	0	Heat shock 70 kDa protein (AHRD V3.11 *** tr|A0A2G2XBM3|A0A2G2XBM3_CAPBA)
Solyc10g017860		X	0	0	Heat stress transcription factor B-3 (AHRD V3.3 *-* A0A2G3BHN4_CAPCH)
Solyc10g049350	X		0	0	DnaJ domain (AHRD V3.3 *-* A0A200QGM0_9MAGN)
Solyc10g049830	X		0	0	DnaJ domain (AHRD V3.3 *-* A0A200QGM0_9MAGN)
Solyc10g049840	X		0	0	DnaJ domain (AHRD V3.3 *-* A0A200QGM0_9MAGN)
Solyc10g078560	X		0	0	Chaperone protein DnaJ (AHRD V3.3 *** A0A2G2WDY8_CAPBA)
Solyc10g079090	X		0	0	Chaperone protein dnaJ 6 (AHRD V3.3 *** A0A1U8EIY5_CAPAN)
Solyc10g079380		X	0	0	Heat stress transcription factor B-3 (AHRD V3.3 *-* A0A2G2VW77_CAPBA)
Solyc10g081220	X		0	1	Chaperone protein DnaJ (AHRD V3.3 *** A0A2G3BH88_CAPCH)
Solyc10g081380	X		0	2	DnaJ/Hsp40 cysteine-rich domain superfamily protein (AHRD V3.3 *** B6T2N0_MAIZE)
Solyc10g085820	X		0	0	dnaJ homolog subfamily C member 28 (AHRD V3.3 *** A0A2I4E0W0_9ROSI)
Solyc10g086410	X		0	0	LEHSC270 hsc-2heat shock protein cognate 70
Solyc10g086680	X		0	0	18.2 kDa class I heat shock protein (AHRD V3.3 *** A0A2G2YKD7_CAPAN)
Solyc10g161420	X		0	0	DnaJ domain-containing protein (AHRD V3.11 *-* tr|A0A2U1M6X8|A0A2U1M6X8_ARTAN)
Solyc10g161440	X		0	0	DnaJ domain (AHRD V3.11 *-* tr|A0A200QGM0|A0A200QGM0_9MAGN)
Solyc11g005400	X		0	1	DnaJ domain (AHRD V3.3 *** A0A200QBK9_9MAGN)
Solyc11g006170	X		0	0	Chaperone dnaJ-domain containing protein (AHRD V3.3 *-* A0A2K3MJF2_TRIPR)
Solyc11g006460	X		0	0	DnaJ protein (AHRD V3.3 *** Q43177_SOLTU)
Solyc11g008410		X	0	0	heat stress transcription factor A-6b-like (AHRD V3.3 *-* XP_025884194.1)
Solyc11g010540	X		0	0	DnaJ domain-containing protein (AHRD V3.3 *** A0A1Q3ATZ1_CEPFO)
Solyc11g018670	X		0	3	DnaJ domain (AHRD V3.3 *** A0A200QKD3_9MAGN)
Solyc11g020040	X		0	1	heat shock protein 70
Solyc11g020330	X		0	0	leer-sHSP small heat shock protein
Solyc11g040400	X		0	0	DnaJ domain (AHRD V3.3 *-* A0A200QA98_9MAGN)
Solyc11g044450	X		0	0	DnaJ protein (AHRD V3.3 *** B6T720_MAIZE)
Solyc11g064990		X	0	0	Heat shock transcription factor (AHRD V3.3 *** S8CNQ2_9LAMI)
Solyc11g065260	X		0	1	DnaJ domain-containing protein/TPR_1 domain-containing protein/TPR_11 domain-containing protein (AHRD V3.3 *** A0A1Q3BB58_CEPFO)
Solyc11g066060	X		0	1	70 kDa heat shock protein (AHRD V3.11 *** tr|Q943K7|Q943K7_ORYSJ)
Solyc11g066100	X		0	0	Heat shock protein 70 (AHRD V3.3 *** S8C6K2_9LAMI)
Solyc11g071830	X		0	0	DnaJ protein like (AHRD V3.3 *** A0A2I0X6P9_9ASPA)
Solyc11g071930	X		0	0	DnaJ domain-containing protein (AHRD V3.3 *** A0A2U1MZ42_ARTAN)
Solyc11g150104	X		1	11	Heat shock cognate 70 kDa protein 2 (AHRD V3.3 *-* A0A2G3CBI7_CAPCH)
Solyc12g007070		X	0	2	Heat shock transcription factor (AHRD V3.3 *-* A0A1Y1I763_KLENI)
Solyc12g009440	X		0	0	DnaJ/Hsp40 cysteine-rich domain superfamily protein (AHRD V3.3 *** Q9SN73_ARATH)
Solyc12g015880	X		0	0	Heat shock protein 90-1
Solyc12g042560	X		0	1	Heat shock 70 kDa protein (AHRD V3.3 *-* A0A1U8FVW2_CAPAN)
Solyc12g042830	X		0	2	Class I heat shock protein (AHRD V3.3 *-* A0A2U1P7Z6_ARTAN)
Solyc12g043120	X		0	10	Heat shock protein 70 family (AHRD V3.3 *** A0A200PNX6_9MAGN)
Solyc12g056560	X		0	0	HSP20-like chaperones superfamily protein (AHRD V3.3 *-* Q9SRD6_ARATH)
Solyc12g056850	X		0	0	Chaperone protein DnaJ (AHRD V3.3 *** A0A1J3GRV8_NOCCA)
Solyc12g056890	X		0	0	DnaJ domain-containing protein/RRM_6 domain-containing protein (AHRD V3.3 *** A0A1Q3CAH5_CEPFO)
Solyc12g088890	X		0	0	DnaJ protein like (AHRD V3.3 *** A0A2I0VSC0_9ASPA)
Solyc12g095800	X		0	0	Chaperone protein dnaJ 10 (AHRD V3.3 *** A0A2G2YA74_CAPAN)
Solyc12g098520		X	0	0	Heat stress transcription factor A-5 (AHRD V3.3 *** A0A2G3AV96_CAPCH)
Solyc12g162280	X		0	0	Heat shock 70 kDa protein (AHRD V3.11 *-* tr|A0A2G2XBM3|A0A2G2XBM3_CAPBA)
