# Supplementary material for: Genomic Insights into the Origin of a Thermotolerant Tomato Line and Identification of Candidate Genes for Heat Stress
Source: Genes (Basel). 2023 Feb 21;14(3):535. doi: 10.3390/genes14030535 (PMC10048601; doi:10.3390/genes14030535)
Supplement: Supplementary file 1 [file genes-14-00535-s001.zip › Supplementary Table S6.xlsx]

## Sheet: Heat-related
Supplementary Table S6 - List of the 49 heat-related genes showing HIGH and/or MODERATE SNP/InDel variants. The mutation, the position referred to Tomato Genome version SL4.0 (www.solgenomics.net), the impact, the predicted effect of the variants and the protein function are also reported.
Gene	Mutation	Position (SL4.0)	Impact	Predicted Effect	Protein Function
Solyc01g044270	SNP	38457000	MODERATE	missense_variant	DnaJ domain (AHRD V3.3 *** A0A200QGM0_9MAGN)
	SNP	38457869	MODERATE	missense_variant
Solyc01g057670	SNP	56626049	MODERATE	missense_variant	DnaJ heat shock n-terminal domain-containing protein (AHRD V3.3 *** A0A2K3NVM9_TRIPR)
Solyc01g065570	SNP	64699736	MODERATE	missense_variant	DnaJ domain-containing protein (AHRD V3.3 *** A0A1Q3B8J9_CEPFO)
	SNP	64699737	MODERATE	missense_variant
Solyc01g066770	SNP	67721855	MODERATE	missense_variant	Chaperone protein dnaJ 49 (AHRD V3.11 *** tr|A0A2G3B5J1|A0A2G3B5J1_CAPCH)
	SNP	67722731	MODERATE	missense_variant
Solyc01g067780	SNP	69529121	MODERATE	missense_variant	DnaJ domain (AHRD V3.3 *** A0A200QQ07_9MAGN)
	SNP	69529227	MODERATE	missense_variant
	SNP	69529305	MODERATE	missense_variant
	SNP	69529356	MODERATE	missense_variant
	SNP	69529618	MODERATE	missense_variant
	SNP	69529692	MODERATE	missense_variant
	SNP	69529910	MODERATE	missense_variant
	SNP	69529922	MODERATE	missense_variant
	SNP	69530055	MODERATE	missense_variant
	SNP	69530618	MODERATE	missense_variant
	SNP	69530792	MODERATE	missense_variant
	SNP	69530885	MODERATE	missense_variant
	SNP	69531279	MODERATE	missense_variant
	SNP	69531442	MODERATE	missense_variant
Solyc01g079610	SNP	71290606	MODERATE	missense_variant	DnaJ protein ERDJ3B (AHRD V3.3 *** A0A2G2Z6I0_CAPAN)
Solyc01g086740	SNP	73942230	MODERATE	missense_variant	Chaperone protein dnaJ (AHRD V3.3 *** B6TA99_MAIZE)
Solyc01g088730	SNP	75746930	MODERATE	missense_variant	DnaJ domain-containing protein (AHRD V3.3 *** A0A2U1Q731_ARTAN)
Solyc01g090550	SNP	76448204	MODERATE	missense_variant	DnaJ protein like (AHRD V3.3 *** A0A2I0VGE3_9ASPA)
Solyc01g160030	SNP	26143252	MODERATE	missense_variant	Heat shock protein 82 (AHRD V3.11 *-* tr|A0A2G3DIX3|A0A2G3DIX3_CAPCH)
	SNP	26143306	MODERATE	missense_variant
Solyc01g162030	SNP	52511998	MODERATE	missense_variant	DnaJ domain (AHRD V3.11 *-* tr|A0A200QGM0|A0A200QGM0_9MAGN)
	SNP	52512029	MODERATE	missense_variant
Solyc02g088610	SNP	48692781	MODERATE	missense_variant	LeHSP110/ClpB heat shock protein
	SNP	48693382	MODERATE	missense_variant
	SNP	48697700	MODERATE	missense_variant
	SNP	48698692	MODERATE	missense_variant
Solyc02g093600	INDEL	52458546	HIGH	frameshift_variant	Class I heat shock protein (AHRD V3.3 *** A0A2K3K1J3_TRIPR)
	SNP	52458216	MODERATE	missense_variant
	SNP	52458735	MODERATE	missense_variant
Solyc04g015090	SNP	5302660	MODERATE	missense_variant	DnaJ domain-containing protein/RRM_6 domain-containing protein (AHRD V3.3 *** A0A1Q3CAH5_CEPFO)
	SNP	5302681	MODERATE	missense_variant
Solyc04g016000	SNP	6628122	MODERATE	missense_variant	Heat shock transcription factor protein 8 (AHRD V3.3 *** A0A1W6LWG5_FRAAN)
Solyc04g016410	SNP	7243096	MODERATE	missense_variant	Heat shock protein DnaJ with tetratricopeptide repeat-containing protein (AHRD V3.3 *** F4K0Y5_ARATH)
	SNP	7253453	MODERATE	missense_variant
	SNP	7257275	MODERATE	missense_variant
	SNP	7257371	MODERATE	missense_variant
	SNP	7260017	MODERATE	missense_variant
Solyc04g076270	INDEL	59191141	MODERATE	conservative_inframe_deletion	DnaJ domain-containing protein (AHRD V3.3 *** A0A1Q3BFQ6_CEPFO)
Solyc04g077430	SNP	60330384	MODERATE	missense_variant	Chaperone protein DnaJ (AHRD V3.3 *** A0A2G2X0H1_CAPBA)
	SNP	60334674	MODERATE	missense_variant
Solyc05g006240	INDEL	943942	HIGH	frameshift_variant	Chaperone protein dnaJ 16 (AHRD V3.3 *** A0A1U8EVK4_CAPAN)
Solyc05g006820	INDEL	1499708	HIGH	frameshift_variant	DnaJ protein like (AHRD V3.3 *** A0A2I0WJV4_9ASPA)
Solyc05g008120	INDEL	2580660	HIGH	frameshift_variant	DnaJ-like protein subfamily B member 6 (AHRD V3.3 *-* A0A2G3B5R9_CAPCH)
Solyc05g040050	SNP	48270592	MODERATE	missense_variant	DnaJ domain-containing protein (AHRD V3.3 *** A0A2U1M065_ARTAN)
Solyc05g050820	SNP	60382927	MODERATE	missense_variant	DnaJ homolog (AHRD V3.3 *** Q9ZWK3_SALGI)
	SNP	60383487	MODERATE	missense_variant
	SNP	60383875	MODERATE	missense_variant
Solyc05g053760	INDEL	63174416	HIGH	frameshift_variant	Chaperone protein DnaJ (AHRD V3.11 *** tr|A0A2G3AV72|A0A2G3AV72_CAPCH)
	INDEL	63174508	HIGH	frameshift_variant
Solyc07g005820	SNP	640056	MODERATE	missense_variant	Heat shock 70 kDa protein (AHRD V3.3 *** A0A2G2WB37_CAPBA)
Solyc07g026810	SNP	31986624	MODERATE	missense_variant	Chaperone protein dnaJ (AHRD V3.3 *** A0A2K3P9F4_TRIPR)
	SNP	31986726	MODERATE	missense_variant
Solyc07g039220	SNP	45584398	HIGH	stop_gained	DNAJ heat shock N-terminal domain-containing protein (AHRD V3.3 *** Q3E9D9_ARATH)
	INDEL	45585204	HIGH	frameshift_variant
	SNP	45583818	MODERATE	missense_variant
	SNP	45583928	MODERATE	missense_variant
	SNP	45583974	MODERATE	missense_variant
	SNP	45584005	MODERATE	missense_variant
	SNP	45584016	MODERATE	missense_variant
	SNP	45584383	MODERATE	missense_variant
	SNP	45584572	MODERATE	missense_variant
	SNP	45584737	MODERATE	missense_variant
	SNP	45584746	MODERATE	missense_variant
	SNP	45585003	MODERATE	missense_variant
	SNP	45585030	MODERATE	missense_variant
	SNP	45585191	MODERATE	missense_variant
Solyc07g043560	SNP	57314960	MODERATE	missense_variant	Heat shock protein 70 kDa (AHRD V3.3 *** A0A2K3NQB8_TRIPR)
	SNP	57320236	MODERATE	missense_variant
Solyc07g047690	SNP	58811763	MODERATE	missense_variant	DnaJ domain-containing protein (AHRD V3.3 *** A0A2U1M065_ARTAN)
	SNP	58811971	MODERATE	missense_variant
	SNP	58812469	MODERATE	missense_variant
Solyc07g053615	INDEL	61976586	HIGH	bidirectional_gene_fusion	DnaJ like protein (AHRD V3.11 *** tr|Q9FEW7|Q9FEW7_SOLLC)
Solyc07g055710	SNP	63567027	MODERATE	missense_variant	Heat stress transcription factor A-5 (AHRD V3.3 *** A0A2G2Z4R4_CAPAN)
Solyc07g055720	SNP	63574482	MODERATE	missense_variant	Heat shock protein
Solyc07g065970	SNP	67384986	MODERATE	missense_variant	Chaperone protein DnaJ (AHRD V3.3 *** A0A2G3C2H4_CAPCH)
Solyc07g066290	SNP	67607981	MODERATE	missense_variant	Chaperone dnaJ-domain containing protein (AHRD V3.3 *** A0A2K3P614_TRIPR)
Solyc08g005300	SNP	243071	MODERATE	missense_variant	DnaJ domain (AHRD V3.3 *-* A0A200PXA9_9MAGN)
	SNP	243085	MODERATE	missense_variant
	SNP	243813	MODERATE	missense_variant
	SNP	243842	MODERATE	missense_variant
	SNP	243897	MODERATE	missense_variant
	INDEL	243975	MODERATE	conservative_inframe_insertion
	SNP	244025	MODERATE	missense_variant
	SNP	244116	MODERATE	missense_variant
	SNP	244551	MODERATE	missense_variant
	INDEL	244587	MODERATE	disruptive_inframe_deletion
	SNP	244593	MODERATE	missense_variant
	SNP	244754	MODERATE	missense_variant
	SNP	244770	MODERATE	missense_variant
	SNP	244806	MODERATE	missense_variant
	SNP	244923	MODERATE	missense_variant
	SNP	244945	MODERATE	missense_variant
	SNP	245125	MODERATE	missense_variant
	SNP	245198	MODERATE	missense_variant
	SNP	245816	MODERATE	missense_variant
Solyc08g082820	INDEL	63641161	HIGH	frameshift_variant	TOMBIPGRBC Tomato BiP (binding protein)/grp78
Solyc09g009100	SNP	2485866	MODERATE	missense_variant	Heat stress transcription factor A3 (AHRD V3.3 *** Q9LLF2_SOLPE)
Solyc10g081220	SNP	61444838	MODERATE	missense_variant	Chaperone protein DnaJ (AHRD V3.3 *** A0A2G3BH88_CAPCH)
Solyc10g081380	SNP	61574951	MODERATE	missense_variant	DnaJ/Hsp40 cysteine-rich domain superfamily protein (AHRD V3.3 *** B6T2N0_MAIZE)
	SNP	61575016	MODERATE	missense_variant
Solyc11g005400	SNP	324477	MODERATE	missense_variant	DnaJ domain (AHRD V3.3 *** A0A200QBK9_9MAGN)
Solyc11g018670	SNP	8977700	MODERATE	missense_variant	DnaJ domain (AHRD V3.3 *** A0A200QKD3_9MAGN)
	SNP	8986919	MODERATE	missense_variant
	SNP	8989134	MODERATE	missense_variant
Solyc11g020040	SNP	10112458	MODERATE	missense_variant	heat shock protein 70
Solyc11g065260	SNP	48685201	MODERATE	missense_variant	DnaJ domain-containing protein/TPR_1 domain-containing protein/TPR_11 domain-containing protein (AHRD V3.3 *** A0A1Q3BB58_CEPFO)
Solyc11g066060	SNP	49786642	MODERATE	missense_variant	70 kDa heat shock protein (AHRD V3.11 *** tr|Q943K7|Q943K7_ORYSJ)
Solyc11g150104	SNP	7965288	HIGH	stop_gained	Heat shock cognate 70 kDa protein 2 (AHRD V3.3 *-* A0A2G3CBI7_CAPCH)
	SNP	7965237	MODERATE	missense_variant
	SNP	7965293	MODERATE	missense_variant
	SNP	7965303	MODERATE	missense_variant
	SNP	7965305	MODERATE	missense_variant
	SNP	7965316	MODERATE	missense_variant
	SNP	7965346	MODERATE	missense_variant
	SNP	7965363	MODERATE	missense_variant
	SNP	7965384	MODERATE	missense_variant
	SNP	7965444	MODERATE	missense_variant
	SNP	7965459	MODERATE	missense_variant
Solyc12g007070	SNP	1520081	MODERATE	missense_variant	Heat shock transcription factor (AHRD V3.3 *-* A0A1Y1I763_KLENI)
	SNP	1520127	MODERATE	missense_variant
Solyc12g042560	SNP	57531470	MODERATE	missense_variant	Heat shock 70 kDa protein (AHRD V3.3 *-* A0A1U8FVW2_CAPAN)
Solyc12g042830	SNP	57894267	MODERATE	missense_variant	Class I heat shock protein (AHRD V3.3 *-* A0A2U1P7Z6_ARTAN)
	SNP	57894282	MODERATE	missense_variant
Solyc12g043120	INDEL	58411728	MODERATE	disruptive_inframe_insertion	Heat shock protein 70 family (AHRD V3.3 *** A0A200PNX6_9MAGN)
	SNP	58411810	MODERATE	missense_variant
	SNP	58412313	MODERATE	missense_variant
	SNP	58412573	MODERATE	missense_variant
	SNP	58412805	MODERATE	missense_variant
	SNP	58413113	MODERATE	missense_variant
	SNP	58413957	MODERATE	missense_variant
	SNP	58413973	MODERATE	missense_variant
	SNP	58414819	MODERATE	missense_variant
	SNP	58415349	MODERATE	missense_variant
