# Supplementary material for: Genomic Insights into the Origin of a Thermotolerant Tomato Line and Identification of Candidate Genes for Heat Stress
Source: Genes (Basel). 2023 Feb 21;14(3):535. doi: 10.3390/genes14030535 (PMC10048601; doi:10.3390/genes14030535)
Supplement: Supplementary file 1 [file genes-14-00535-s001.zip › Supplementary Table S7.xlsx]

## Sheet: Reproduction-related
Supplementary Table S7 - List of the 83 reproduction-related genes retrieved from Solgenomics database (ITAG4.1 version of the tomato genome annotation). For each gene, the "X" refers to the flowering or pollen related function. The number of HIGH and MODERATE impact variants and the gene function annotation are also reported.
Annotation	Flower-related	Pollen-related	HIGH variants	MODERATE variants	Function
Solyc01g009580	X		1	5	Terminal flower 1 (AHRD V3.3 *** A0A2Z4I2Q4_CITLI)
Solyc01g056310		X	0	2	anther-specific LAT51
Solyc01g058450	X		0	1	Flowering time control protein FCA (AHRD V3.3 *** A0A2G2XPK6_CAPBA)
Solyc01g066680		X	0	2	Pollen Ole e 1 allergen and extensin family protein (AHRD V3.3 *** A0A2U1NI15_ARTAN)
Solyc01g066950	X		0	0	Flowering-promoting factor 1 (AHRD V3.3 *** A0A1U8FE64_CAPAN)
Solyc01g066970	X		0	0	Flowering-promoting factor 1 (AHRD V3.3 *** A0A1U8FE64_CAPAN)
Solyc01g079640		X	0	1	pollen-specific LRR extensin-like protein Chr2:11054425-11055916 REVERSE LENGTH 280 201606 (AHRD V3.11 *** AT2G25920.1)
Solyc02g076855		X	0	0	Pollen allergen Ole e 1 family (AHRD V3.11 *** tr|A0A2U1LWI3|A0A2U1LWI3_ARTAN)
Solyc02g076860		X	0	0	Pollen allergen Ole e 1 family (AHRD V3.3 *** A0A2U1LWI3_ARTAN)
Solyc02g078370		X	0	0	anther-specific protein TA-29-like (AHRD V3.3 *** XP_004233830.1)
Solyc02g079290	X		0	0	FLOWERING LOCUS T/ TERMINAL FLOWER 1-like protein (AHRD V3.3 *** Q6L5N9_POPNI)
Solyc02g083640		X	0	0	Protein POLLENLESS 3-LIKE 2 (AHRD V3.11 *** tr|A0A2G3D7L3|A0A2G3D7L3_CAPCH)
Solyc02g089250		X	0	0	Pollen Ole e 1 allergen/extensin (AHRD V3.3 *-* A0A200R2G7_9MAGN)
Solyc02g094330		X	0	0	Pollen Ole e 1 allergen and extensin family protein (AHRD V3.3 *** F4JEV5_ARATH)
Solyc03g006170		X	0	1	Pollen allergen Ole e 1 family (AHRD V3.3 *** A0A2U1LWI3_ARTAN)
Solyc03g026050	X		0	0	Terminal flower 1 (AHRD V3.3 *** F7J0V7_GENTR)
Solyc03g046580		X	0	0	Pollen Ole e 1 allergen/extensin (AHRD V3.3 *-* A0A200R2G7_9MAGN)
Solyc03g063100	X		0	0	single flower truss
Solyc03g063210	X		0	0	Protein PHOTOPERIOD-INDEPENDENT EARLY FLOWERING 1 (AHRD V3.3 *-* A0A2G2X643_CAPBA)
Solyc03g096730		X	0	0	pollen-specific kinase partner protein
Solyc03g119100	X		0	0	FLOWERING LOCUS T/ TERMINAL FLOWER 1-like protein (AHRD V3.3 *** Q6L5N9_POPNI)
Solyc03g122230		X	0	3	pollen receptor-like kinase 3 (AHRD V3.3 *** A0A2G2ZVT8_CAPAN)
Solyc03g124050		X	0	1	Pollen receptor-like kinase 1 (AHRD V3.3 *** A0A2G2WPG8_CAPBA)
Solyc04g026280		X	0	2	S1 self-incompatibility locus-linked pollen 3.15 protein (Fragment) (AHRD V1 ***- Q7XAE5_PETIN)
Solyc04g054810		X	0	0	Pollen Ole e 1 allergen/extensin (AHRD V3.3 *** A0A200QVY0_9MAGN)
Solyc05g013980		X	0	0	anther-specific protein BCP1-like (AHRD V3.3 -** XP_022855050.1)
Solyc05g016300	X		0	0	Protein FLOWERING LOCUS D (AHRD V3.3 *-* A0A1J3ITA0_NOCCA)
Solyc05g016305	X		0	0	protein FLOWERING locus D-like protein Chr3:3229137-3232345 FORWARD LENGTH 936 201606 (AHRD V3.11 --* AT3G10390.3)
Solyc05g026360		X	0	0	Pollen-specific protein SF21 (AHRD V3.3 *** A0A2G3AYL9_CAPCH)
Solyc05g051140	X		0	3	Protein FLOWERING locus D-like protein (AHRD V3.3 *-* A0A1I9LNW7_ARATH)
Solyc05g051870		X	1	1	Pollen Ole e 1 allergen/extensin (AHRD V3.3 *** A0A200QVY0_9MAGN)
Solyc05g053850	X		0	5	Protein FLOWERING LOCUS T (AHRD V3.3 *** A0A2G3CJ17_CAPCH)
Solyc05g055660	X		1	1	Flowering locus T (AHRD V3.3 *** J9WPJ0_TOBAC)
Solyc05g162500	X		0	2	protein FLOWERING locus D-like protein Chr3:3229293-3232345 FORWARD LENGTH 884 201606 (AHRD V3.11 --* AT3G10390.1)
Solyc06g008640		X	0	0	Major pollen allergen Ole e 6 (AHRD V3.3 *** A0A2G3C3U1_CAPCH)
Solyc06g008650		X	0	0	Major pollen allergen Ole e 6 (AHRD V3.11 *** tr|A0A2G2Z6T6|A0A2G2Z6T6_CAPAN)
Solyc06g008660		X	0	0	major pollen allergen Ole e 6-like (AHRD V3.3 -** XP_019069903.1)
Solyc06g008667		X	0	0	Major pollen allergen Ole e 6 (AHRD V3.11 *** tr|A0A2G3C3U1|A0A2G3C3U1_CAPCH)
Solyc06g008680		X	0	0	Major pollen allergen Ole e 6 (AHRD V3.3 *** A0A2G3C3U1_CAPCH)
Solyc06g036600	X		0	0	Flowering time control protein FPA (AHRD V3.3 *-* A0A2I0VHS8_9ASPA)
Solyc06g051440		X	0	0	Protein POLLEN DEFECTIVE IN GUIDANCE 1 (AHRD V3.3 *** A0A2G3C5I6_CAPCH)
Solyc06g051660	X		0	0	Protein EARLY FLOWERING 4 (AHRD V3.3 *** A0A2G2WA22_CAPBA)
Solyc06g051680	X		0	0	Protein EARLY FLOWERING 4 (AHRD V3.3 *** A0A2G2Z8T4_CAPAN)
Solyc06g062480	X		0	0	protein EARLY FLOWERING 3-like (AHRD V3.3 *** A0A2I4DNS5_9ROSI)
Solyc06g071190		X	0	0	Rac5-interacting sub-apical pollen tube protein (AHRD V3.11 *** tr|A0A067ZT21|A0A067ZT21_TOBAC)
Solyc06g075640		X	0	0	Protein POLLENLESS 3-LIKE 1 (AHRD V3.3 *** A0A2G3CB18_CAPCH)
Solyc06g076960	X		0	0	Protein EARLY FLOWERING 4 (AHRD V3.3 *** A0A2G3CBN6_CAPCH)
Solyc06g083880		X	0	0	pollen Ole e I family allergen protein (AHRD V3.3 *** AT2G20515.1)
Solyc06g084180		X	0	0	Major pollen allergen Ole e 6 (AHRD V3.3 *** A0A2G3CCI9_CAPCH)
Solyc07g017230		X	0	5	pollen receptor-like protein kinase 2
Solyc07g021000	X		0	2	FLOWERING LOCUS D (AHRD V3.3 *-* Q52ZH9_PEA)
Solyc07g021700		X	0	3	Pollen-specific protein SF21 (AHRD V3.3 *** A0A1U8HG74_CAPAN)
Solyc07g062560		X	0	0	Pollen allergen Ole e 1 family (AHRD V3.3 *** A0A2U1LWI3_ARTAN)
Solyc07g161630		X	2	5	pollen-specific leucine-rich repeat extensin-like protein 2 (AHRD V3.11 --* XP_020677253.1)
Solyc08g065430		X	0	0	Pollen-specific protein SF21 (AHRD V3.3 *** A0A1U8DRT3_CAPAN)
Solyc08g065870	X		0	0	protein EARLY FLOWERING 3 (AHRD V3.3 *** A0A2I4FS73_9ROSI)
Solyc08g068410	X		0	0	protein EMBRYONIC FLOWER 1 isoform X3 (AHRD V3.3 *-* XP_010313454.1)
Solyc09g009560	X		0	0	Terminal flower 1 (AHRD V3.3 *** A0A2Z4I2Q4_CITLI)
Solyc09g072770		X	0	0	Pollen Ole e 1 allergen and extensin family protein (AHRD V3.3 *-* F4IK06_ARATH)
Solyc09g075410		X	0	0	Pollen Ole e 1 allergen/extensin (AHRD V3.11 *** tr|A0A2U1KBI3|A0A2U1KBI3_ARTAN)
Solyc10g006550	X		0	0	protein FLOWERING LOCUS D-like (AHRD V3.3 *-* A0A2I4H638_9ROSI)
Solyc10g007270		X	0	0	Pollen allergen Ole e 1 family (AHRD V3.3 *** A0A2U1LWI3_ARTAN)
Solyc10g024380	X		0	0	protein FLOWERING LOCUS D-like (AHRD V3.3 *-* A0A2I4H638_9ROSI)
Solyc10g044620	X		0	0	protein FLOWERING locus D-like protein Chr3:3229293-3232345 FORWARD LENGTH 884 201606 (AHRD V3.11 --* AT3G10390.1)
Solyc11g008640	X		0	0	Flowering locus T (AHRD V3.3 *** A0A1B4WGF0_PETHY)
Solyc11g008650	X		1	1	Flowering locus T1 (AHRD V1 **-- D5I5V0_HELAN); contains Interpro domain(s) IPR008914 Phosphatidylethanolamine-binding protein PEBP
Solyc11g012170		X	0	0	Pollen Ole e 1 allergen and extensin family protein (AHRD V3.3 *** Q58FY6_ARATH)
Solyc11g012705		X	0	0	Pollen Ole e 1 allergen and extensin family protein (AHRD V3.11 *** tr|Q58FY6|Q58FY6_ARATH)
Solyc11g028200	X		0	1	Protein EARLY FLOWERING 4 (AHRD V3.3 *** A0A2G3CBN6_CAPCH)
Solyc11g065080		X	0	0	S2 self-incompatibility locus-linked pollen 3.2 protein (AHRD V3.3 *-* Q7XAE8_PETIN)
Solyc11g070100	X		0	0	protein EARLY FLOWERING 3 (AHRD V3.3 *** A0A2I4FS73_9ROSI)
Solyc11g071250	X		0	0	protein EMBRYONIC FLOWER 1-like (AHRD V3.3 *-* A0A2I4ELW1_9ROSI)
Solyc12g005150		X	0	0	Pollen Ole e 1 allergen and extensin family protein (AHRD V3.3 *** A0A2U1LZ35_ARTAN)
Solyc12g009190		X	0	0	pollen receptor-like kinase 3 (AHRD V3.3 *** A0A1S4C6B0_TOBAC)
Solyc12g011050	X		0	0	Flowering time control protein FPA (AHRD V3.3 *** A0A2G3BMA4_CAPCH)
Solyc12g014240		X	0	0	Pollen Ole e 1 allergen/extensin (AHRD V3.11 *** tr|A0A200QS67|A0A200QS67_9MAGN)
Solyc12g014580		X	0	0	Major pollen allergen Ole e 6 (AHRD V3.3 *** A0A2G3C3U1_CAPCH)
Solyc12g062910		X	0	0	Major pollen allergen Ole e 6 (AHRD V3.3 *** A0A2G3CCI9_CAPCH)
Solyc12g089040	X		0	0	mature anther-specific protein LAT61
Solyc12g095900	X		0	0	protein EARLY FLOWERING 3 (AHRD V3.3 *** A0A2I4FS73_9ROSI)
Solyc12g099610	X		0	0	Flowering-promoting factor 1 (AHRD V3.3 *** A0A1U8FE64_CAPAN)
Solyc12g160440		X	0	0	pollen-specific leucine-rich repeat extensin-like protein 2 (AHRD V3.11 *-* XP_010324090.1)
Solyc12g162140		X	1	0	pollen-specific leucine-rich repeat extensin-like protein 2 (AHRD V3.11 *-* XP_010324090.1)
