# Supplementary material for: Genomic Insights into the Origin of a Thermotolerant Tomato Line and Identification of Candidate Genes for Heat Stress
Source: Genes (Basel). 2023 Feb 21;14(3):535. doi: 10.3390/genes14030535 (PMC10048601; doi:10.3390/genes14030535)
Supplement: Supplementary file 1 [file genes-14-00535-s001.zip › Supplementary Table S8.xlsx]

## Sheet: Reproductive-related
Supplementary Table S8 - List of the 21 reproduction-related genes showing HIGH and/or MODERATE SNP/InDel variants. The mutation, the position referred to the tomato genome version SL4.0 (www.solgenomics.net), the impact, the predicted effect of the variants and the protein function are also reported.
Gene	Mutation	Position (SL4.0)	Impact	Predicted Effect	Protein Function
Solyc01g009580	INDEL	3790659	HIGH	frameshift_variant	Terminal flower 1 (AHRD V3.3 *** A0A2Z4I2Q4_CITLI)
	SNP	3790541	MODERATE	missense_variant
	SNP	3790543	MODERATE	missense_variant
	SNP	3790564	MODERATE	missense_variant
	SNP	3790636	MODERATE	missense_variant
	SNP	3791983	MODERATE	missense_variant
Solyc01g056310	SNP	46552309	MODERATE	missense_variant	anther-specific LAT51
	SNP	46552316	MODERATE	missense_variant
Solyc01g058450	SNP	59719154	MODERATE	missense_variant	Flowering time control protein FCA (AHRD V3.3 *** A0A2G2XPK6_CAPBA)
Solyc01g066680	SNP	67616196	MODERATE	missense_variant	Pollen Ole e 1 allergen and extensin family protein (AHRD V3.3 *** A0A2U1NI15_ARTAN)
	SNP	67616678	MODERATE	missense_variant&splice_region_variant
Solyc01g079640	SNP	71334233	MODERATE	missense_variant	pollen-specific LRR extensin-like protein Chr2:11054425-11055916 REVERSE LENGTH 280 201606 (AHRD V3.11 *** AT2G25920.1)
Solyc03g006170	SNP	840325	MODERATE	missense_variant	Pollen allergen Ole e 1 family (AHRD V3.3 *** A0A2U1LWI3_ARTAN)
Solyc03g122230	SNP	64560442	MODERATE	missense_variant	pollen receptor-like kinase 3 (AHRD V3.3 *** A0A2G2ZVT8_CAPAN)
	SNP	64560481	MODERATE	missense_variant
	SNP	64562300	MODERATE	missense_variant
Solyc03g124050	SNP	65224039	MODERATE	missense_variant	Pollen receptor-like kinase 1 (AHRD V3.3 *** A0A2G2WPG8_CAPBA)
Solyc04g026280	SNP	16850646	MODERATE	missense_variant	S1 self-incompatibility locus-linked pollen 3.15 protein (Fragment) (AHRD V1 ***- Q7XAE5_PETIN)
	SNP	16887450	MODERATE	missense_variant
Solyc05g051140	SNP	60749384	MODERATE	missense_variant	Protein FLOWERING locus D-like protein (AHRD V3.3 *-* A0A1I9LNW7_ARATH)
	SNP	60749535	MODERATE	missense_variant
	SNP	60749807	MODERATE	missense_variant
Solyc05g051870	INDEL	61671214	HIGH	frameshift_variant	Pollen Ole e 1 allergen/extensin (AHRD V3.3 *** A0A200QVY0_9MAGN)
	SNP	61671205	MODERATE	missense_variant
Solyc05g053850	SNP	63274394	MODERATE	missense_variant	Protein FLOWERING LOCUS T (AHRD V3.3 *** A0A2G3CJ17_CAPCH)
	SNP	63274407	MODERATE	missense_variant
	SNP	63275322	MODERATE	missense_variant
	SNP	63275759	MODERATE	missense_variant
	SNP	63275778	MODERATE	missense_variant
Solyc05g055660	INDEL	64601918	HIGH	frameshift_variant&stop_lost&splice_region_variant	Flowering locus T (AHRD V3.3 *** J9WPJ0_TOBAC)
	SNP	64602283	MODERATE	missense_variant
Solyc05g162500	SNP	60709696	MODERATE	missense_variant	protein FLOWERING locus D-like protein Chr3:3229293-3232345 FORWARD LENGTH 884 201606 (AHRD V3.11 --* AT3G10390.1)
	SNP	60710058	MODERATE	missense_variant
Solyc07g017230	SNP	6651062	MODERATE	missense_variant	pollen receptor-like protein kinase 2
	SNP	6651098	MODERATE	missense_variant
	SNP	6651239	MODERATE	missense_variant
	SNP	6651272	MODERATE	missense_variant
	SNP	6653814	MODERATE	missense_variant
Solyc07g021000	SNP	15392845	MODERATE	missense_variant	FLOWERING LOCUS D (AHRD V3.3 *-* Q52ZH9_PEA)
	SNP	15392863	MODERATE	missense_variant
Solyc07g021700	SNP	21383886	MODERATE	missense_variant	Pollen-specific protein SF21 (AHRD V3.3 *** A0A1U8HG74_CAPAN)
	SNP	21385880	MODERATE	missense_variant&splice_region_variant
	SNP	21386076	MODERATE	missense_variant
Solyc07g161630	INDEL	5393179	HIGH	frameshift_variant	pollen-specific leucine-rich repeat extensin-like protein 2 (AHRD V3.11 --* XP_020677253.1)
	INDEL	5393180	HIGH	frameshift_variant
	SNP	5392606	MODERATE	missense_variant
	SNP	5392901	MODERATE	missense_variant
	SNP	5392905	MODERATE	missense_variant
	SNP	5393284	MODERATE	missense_variant
	SNP	5393458	MODERATE	missense_variant
Solyc11g008650	INDEL	2867146	HIGH	frameshift_variant	Flowering locus T1 (AHRD V1 **-- D5I5V0_HELAN); contains Interpro domain(s) IPR008914 Phosphatidylethanolamine-binding protein PEBP
	SNP	2867132	MODERATE	missense_variant
Solyc11g028200	SNP	19674633	MODERATE	missense_variant	Protein EARLY FLOWERING 4 (AHRD V3.3 *** A0A2G3CBN6_CAPCH)
Solyc12g162140	INDEL	59679995	HIGH	frameshift_variant	pollen-specific leucine-rich repeat extensin-like protein 2 (AHRD V3.11 *-* XP_010324090.1)
