# Supplementary material for: Genomic Insights into the Origin of a Thermotolerant Tomato Line and Identification of Candidate Genes for Heat Stress
Source: Genes (Basel). 2023 Feb 21;14(3):535. doi: 10.3390/genes14030535 (PMC10048601; doi:10.3390/genes14030535)
Supplement: Supplementary file 1 [file genes-14-00535-s001.zip › Supplementary Table S9.xlsx]

## Sheet: Foglio2
Supplementary Table S9 - List of QTLs related to reproduction and production under high temperatures as reported in the literature in the year 2017-2022. For each QTL, the chromosome position is indicated by the flanking marker positions reported in the reference.
QTL	Chromosome	Trait	Flanking marker start position	Flanking marker end position	Reference
SE1.1	1	Stigma exsertion	solcap_snp_sl_60089	solcap_snp_sl_60089	Gonzalo et al. 2020
FRN1.1	1	Fruit number	solcap_snp_sl_30135	solcap_snp_sl_30135	Gonzalo et al. 2020
qREC-1-2	1	Relative electrical conductivity	SL20134_408i	SSR270	Wen et al. 2019
qAL1	1	Anther length	solcap_snp_sl_42213	solcap_snp_sl_42213	Xu et al. 2017
qFPI1	1	Flowers per inflorescence	solcap_snp_sl_13762	solcap_snp_sl_13762	Xu et al. 2017
qIN1	1	Inflorescence number	solcap_snp_sl_13762	solcap_snp_sl_13762	Xu et al. 2017
qSP1	1	Style protrusion	solcap_snp_sl_8704	solcap_snp_sl_8704	Xu et al. 2017
qSL1	1	Style length	solcap_snp_sl_8704	solcap_snp_sl_8704	Xu et al. 2017
FLN1.1	1	Flower number	solcap_snp_sl_25914	solcap_snp_sl_27863	Gonzalo et al. 2020
qCC-1-4	1	Chlorophyll content	C01M75064	SSR134	Wen et al. 2019
qCC-2-2	2	Chlorophyll content	SSR96	C02M4005	Wen et al. 2019
ht2.1	2	Plant height	solcap_snp_sl_26022	solcap_snp_sl_38456	Bineau et al. 2019
qREC-2-1	2	Relative electrical conductivity	SSRD69	C02M48329	Wen et al. 2019
SE2.2	2	Stigma exsertion	solcap_snp_sl_21867	solcap_snp_sl_452458	Gonzalo et al. 2020
qAL2	2	Anther length	solcap_snp_sl_36287	solcap_snp_sl_36287	Xu et al. 2017
qSL2	2	Style length	solcap_snp_sl_36287	solcap_snp_sl_36287	Xu et al. 2017
FLN2.2	2	Flower number	solcap_snp_sl_47942	solcap_snp_sl_67551	Gonzalo et al. 2020
Q-fmh02	2	Fruit maximum height	solcap_snp_sl_100173	solcap_snp_sl_100733	Zhang et al. 2018
Q-fw02	2	Fruit weight	solcap_snp_sl_42301	solcap_snp_sl_29920	Zhang et al. 2018
FRN2.2	2	Fruit number	solcap_snp_sl_35787	solcap_snp_sl_35787	Gonzalo et al. 2020
nflw2.3	2	Number of flowers	solcap_snp_sl_18421	solcap_snp_sl_49606	Bineau et al. 2019
SE2.1	2	Stigma exsertion	solcap_snp_sl_42458	solcap_snp_sl_50055	Gonzalo et al. 2020
FLN2.1	2	Flower number	solcap_snp_sl_35787	solcap_snp_sl_49497	Gonzalo et al. 2020
FRN2.1	2	Fruit number	solcap_snp_sl_36202	solcap_snp_sl_67551	Gonzalo et al. 2020
Q-fln01	2	Flower number per inflorescence	solcap_snp_sl_33611	solcap_snp_sl_10552	Zhang et al. 2018
Q-fpt03	2	Fruit pericarp thickness	solcap_snp_sl_21867	solcap_snp_sl_21966	Zhang et al. 2018
Q-ins01	2	Percentage of inflorescences with single cyme	solcap_snp_sl_10569	solcap_snp_sl_36037	Zhang et al. 2018
Q-fmh03	2	Fruit maximum height	solcap_snp_sl_101072	solcap_snp_sl_36203	Zhang et al. 2018
Q-fmw02	2	Fruit maximum width	solcap_snp_sl_42301	solcap_snp_sl_67010	Zhang et al. 2018
Q-fp02	2	Fruit perimeter	solcap_snp_sl_100173	solcap_snp_sl_36291	Zhang et al. 2018
Q-fln02	2	Flower number per inflorescence	solcap_snp_sl_25430	solcap_snp_sl_100831	Zhang et al. 2018
Q-ins02	2	Percentage of inflorescences with single cyme	solcap_snp_sl_21744	solcap_snp_sl_29565	Zhang et al. 2018
Q-flnS01	2	Flower number per simple inflorescence	solcap_snp_sl_36220	solcap_snp_sl_47880	Zhang et al. 2018
Q-fcsa01	2	Fruit cross section area	solcap_snp_sl_100173	solcap_snp_sl_36271	Zhang et al. 2018
Q-fcsa02	2	Fruit cross section area	solcap_snp_sl_36253	solcap_snp_sl_66951	Zhang et al. 2018
Q-fmw01	2	Fruit maximum width	solcap_snp_sl_36224	solcap_snp_sl_47977	Zhang et al. 2018
Q-fpt02	2	Fruit pericarp thickness	solcap_snp_sl_67119	solcap_snp_sl_36203	Zhang et al. 2018
Q-fcsa03	2	Fruit cross section area	solcap_snp_sl_21867	solcap_snp_sl_21971	Zhang et al. 2018
Q-fmh01	2	Fruit maximum height	solcap_snp_sl_36224	solcap_snp_sl_18098	Zhang et al. 2018
Q-fpt01	2	Fruit pericarp thickness	solcap_snp_sl_100173	solcap_snp_sl_36291	Zhang et al. 2018
Q-fw01	2	Fruit weight	solcap_snp_sl_67090	solcap_snp_sl_36203	Zhang et al. 2018
Q-ins03	2	Percentage of inflorescences with single cyme	solcap_snp_sl_21966	solcap_snp_sl_32388	Zhang et al. 2018
Q-md01	2	Maturing time	solcap_snp_sl_50004	solcap_snp_sl_67389	Zhang et al. 2018
Q-fp01	2	Fruit perimeter	solcap_snp_sl_36224	solcap_snp_sl_47977	Zhang et al. 2018
Q-md02	2	Maturing time	solcap_snp_sl_67361	solcap_snp_sl_66878	Zhang et al. 2018
FLN3.1	3	Flower number	solcap_snp_sl_63301	solcap_snp_sl_63301	Gonzalo et al. 2020
col_a3.1	3	Fruit color	solcap_snp_sl_30819	solcap_snp_sl_30821	Bineau et al. 2019
qSP3	3	Style protrusion	solcap_snp_sl_7942	solcap_snp_sl_7942	Xu et al. 2017
qSL3	3	Style length	solcap_snp_sl_7942	solcap_snp_sl_7942	Xu et al. 2017
Q-fw03	3	Fruit weight	solcap_snp_sl_9383	solcap_snp_sl_9382	Zhang et al. 2018
qIN8	3	Inflorescence number	solcap_snp_sl_15446	solcap_snp_sl_15446	Xu et al. 2017
flw3.3	3	Flowering time	solcap_snp_sl_34177	solcap_snp_sl_9244	Bineau et al. 2019
pH3.2	3	pH	solcap_snp_sl_24940	solcap_snp_sl_20883	Bineau et al. 2019
FRS3.1	3	Fruit set proportion	solcap_snp_sl_20344	solcap_snp_sl_20344	Gonzalo et al. 2020
nfr3.2	3	Number of fruits	solcap_snp_sl_52337	solcap_snp_sl_52395	Bineau et al. 2019
fset3.1	3	Fruit set	solcap_snp_sl_101069	solcap_snp_sl_61970	Bineau et al. 2019
nflw3.2	3	Number of flowers	solcap_snp_sl_100243	solcap_snp_sl_100329	Bineau et al. 2019
qREC-3-1	3	Relative electrical conductivity	C03M68619	C03M70037	Wen et al. 2019
Q-fo01_01	3	Flowering time of the first inflorescence	solcap_snp_sl_24940	solcap_snp_sl_9260	Zhang et al. 2018
Q-fo03_01	3	Flowering time of the second inflorescence	solcap_snp_sl_34221	solcap_snp_sl_100228	Zhang et al. 2018
Q-flnS02	3	Flower number per simple inflorescence	solcap_snp_sl_33822	solcap_snp_sl_36548	Zhang et al. 2018
Q-fcsa04	3	Fruit cross section area	solcap_snp_sl_55754	solcap_snp_sl_62444	Zhang et al. 2018
Q-fcsa05	3	Fruit cross section area	solcap_snp_sl_101007	solcap_snp_sl_34148	Zhang et al. 2018
Q-fmh05	3	Fruit maximum height	solcap_snp_sl_22271	solcap_snp_sl_62444	Zhang et al. 2018
Q-fmw04	3	Fruit maximum width	solcap_snp_sl_22271	solcap_snp_sl_20895	Zhang et al. 2018
Q-fp04	3	Fruit perimeter	solcap_snp_sl_22271	solcap_snp_sl_62444	Zhang et al. 2018
Q-fpt05	3	Fruit pericarp thickness	solcap_snp_sl_20895	solcap_snp_sl_34148	Zhang et al. 2018
Q-fw04	3	Fruit weight	solcap_snp_sl_24940	solcap_snp_sl_34165	Zhang et al. 2018
Q-fcsa06	3	Fruit cross section area	solcap_snp_sl_61847	solcap_snp_sl_33975	Zhang et al. 2018
Q-fmh04	3	Fruit maximum height	solcap_snp_sl_101045	solcap_snp_sl_34148	Zhang et al. 2018
Q-fp03	3	Fruit perimeter	solcap_snp_sl_100483	solcap_snp_sl_34148	Zhang et al. 2018
Q-fpt04	3	Fruit pericarp thickness	solcap_snp_sl_62531	solcap_snp_sl_62467	Zhang et al. 2018
Q-fmh06	3	Fruit maximum height	solcap_snp_sl_20830	solcap_snp_sl_61596	Zhang et al. 2018
Q-fmw05	3	Fruit maximum width	solcap_snp_sl_24940	solcap_snp_sl_34148	Zhang et al. 2018
Q-fp05	3	Fruit perimeter	solcap_snp_sl_61847	solcap_snp_sl_61596	Zhang et al. 2018
Q-fpt06	3	Fruit pericarp thickness	solcap_snp_sl_61847	solcap_snp_sl_101056	Zhang et al. 2018
Q-fmw03	3	Fruit maximum width	solcap_snp_sl_20830	solcap_snp_sl_61596	Zhang et al. 2018
Q-fw05	3	Fruit weight	solcap_snp_sl_100169	solcap_snp_sl_61596	Zhang et al. 2018
FRS4.1	4	Fruit set proportion	solcap_snp_sl_41737	solcap_snp_sl_41737	Gonzalo et al. 2020
FRS4.2	4	Fruit set proportion	solcap_snp_sl_47019	solcap_snp_sl_47019	Gonzalo et al. 2020
ht4.2	4	Plant height	solcap_snp_sl_47540	solcap_snp_sl_4007	Bineau et al. 2019
diam4.2	4	Stem diameter	solcap_snp_sl_29313	solcap_snp_sl_4007	Bineau et al. 2019
Q-fo02_01	4	Flowering time of the second inflorescence	solcap_snp_sl_100618	solcap_snp_sl_100137	Zhang et al. 2018
Q-fo03_02	4	Flowering time of the third inflorescence	solcap_snp_sl_100618	solcap_snp_sl_100137	Zhang et al. 2018
nfr4.2	4	Number of fruits	solcap_snp_sl_47056	solcap_snp_sl_47385	Bineau et al. 2019
Q-flnS03	4	Flower number per simple inflorescence	solcap_snp_sl_64272	solcap_snp_sl_100847	Zhang et al. 2018
SE4.1	4	Stigma exsertion	solcap_snp_sl_43558	solcap_snp_sl_43558	Gonzalo et al. 2020
FRN4.1	4	Fruit number	solcap_snp_sl_34691	solcap_snp_sl_41737	Gonzalo et al. 2020
qFv/Fm−5-1	5	Maximum photochemical quantum efficiency	SSR13	SSR115	Wen et al. 2019
Q-fln03	5	Flower number per inflorescence	solcap_snp_sl_100564	solcap_snp_sl_23832	Zhang et al. 2018
Q-flnS04	5	Flower number per simple inflorescence	solcap_snp_sl_48962	solcap_snp_sl_100573	Zhang et al. 2018
FLN5.3	5	Flower number	solcap_snp_sl_63	solcap_snp_sl_63	Gonzalo et al. 2020
Q-ab01_01	5	Length of the first axillary branch	solcap_snp_sl_23749	solcap_snp_sl_51127	Zhang et al. 2018
Q-ab02_01	5	Length of the second axillary branch	solcap_snp_sl_49152	solcap_snp_sl_29477	Zhang et al. 2018
Q-ab02_02	5	Length of the second axillary branch	solcap_snp_sl_29477	solcap_snp_sl_5050	Zhang et al. 2018
Q-ins04	5	Percentage of inflorescences with single cyme	solcap_snp_sl_48932	solcap_snp_sl_29477	Zhang et al. 2018
SE6.1	6	Stigma exsertion	solcap_snp_sl_12771	solcap_snp_sl_12771	Gonzalo et al. 2020
FLN6.1	6	Flower number	solcap_snp_sl_31729	solcap_snp_sl_57435	Gonzalo et al. 2020
pH6.2	6	pH	solcap_snp_sl_100281	solcap_snp_sl_19852	Bineau et al. 2019
Q-fw06	6	Fruit weight	solcap_snp_sl_23100	solcap_snp_sl_23051	Zhang et al. 2018
Q-fpt07	6	Fruit pericarp thickness	solcap_snp_sl_39281	solcap_snp_sl_32256	Zhang et al. 2018
Q-fo02_02	6	Flowering time of the second inflorescence	solcap_snp_sl_39281	solcap_snp_sl_57749	Zhang et al. 2018
Q-fo03_03	6	Flowering time of the third inflorescence	solcap_snp_sl_57766	solcap_snp_sl_57749	Zhang et al. 2018
FRN6.2	6	Fruit number	solcap_snp_sl_57435	solcap_snp_sl_57435	Gonzalo et al. 2020
Q-fcsa07	6	Fruit cross section area	solcap_snp_sl_57398	solcap_snp_sl_24428	Zhang et al. 2018
Q-fmh07	6	Fruit maximum height	solcap_snp_sl_57455	solcap_snp_sl_32256	Zhang et al. 2018
Q-fmw06	6	Fruit maximum width	solcap_snp_sl_57455	solcap_snp_sl_32256	Zhang et al. 2018
Q-fp06	6	Fruit perimeter	solcap_snp_sl_57455	solcap_snp_sl_32256	Zhang et al. 2018
col_a7.1	7	Fruit color	solcap_snp_sl_67905	solcap_snp_sl_45586	Bineau et al. 2019
SE7.1	7	Stigma exsertion	solcap_snp_sl_53392	solcap_snp_sl_53392	Gonzalo et al. 2020
FRS7.2	7	Fruit set proportion	solcap_snp_sl_70912	solcap_snp_sl_70912	Gonzalo et al. 2020
FRN7.2	7	Fruit number	solcap_snp_sl_14158	solcap_snp_sl_14158	Gonzalo et al. 2020
Q-fcsa08	7	Fruit cross section area	solcap_snp_sl_68008	solcap_snp_sl_15776	Zhang et al. 2018
Q-ab01_02	7	Length of the first axillary branch	solcap_snp_sl_55433	solcap_snp_sl_70941	Zhang et al. 2018
Q-fo03_04	7	Flowering time of the third inflorescence	solcap_snp_sl_55376	solcap_snp_sl_70992	Zhang et al. 2018
qPN7	7	Pollen number	solcap_snp_sl_12139	solcap_snp_sl_12139	Xu et al. 2017
qAL7	7	Anther length	solcap_snp_sl_12139	solcap_snp_sl_12139	Xu et al. 2017
Q-fmw07	7	Fruit maximum width	solcap_snp_sl_70897	solcap_snp_sl_70865	Zhang et al. 2018
Q-ab02_03	7	Length of the second axillary branch	solcap_snp_sl_71046	solcap_snp_sl_71046	Zhang et al. 2018
Q-fo01_02	7	Flowering time of the first inflorescence	solcap_snp_sl_70992	solcap_snp_sl_70973	Zhang et al. 2018
Q-fo02_03	7	Flowering time of the second inflorescence	solcap_snp_sl_12148	solcap_snp_sl_101026	Zhang et al. 2018
Q-fo01_03	7	Flowering time of the first inflorescence	solcap_snp_sl_70912	solcap_snp_sl_70496	Zhang et al. 2018
Q-fo02_04	7	Flowering time of the second inflorescence	solcap_snp_sl_70925	solcap_snp_sl_37020	Zhang et al. 2018
Q-fo03_05	7	Flowering time of the third inflorescence	solcap_snp_sl_70992	solcap_snp_sl_70564	Zhang et al. 2018
SE8.1	8	Stigma exsertion	solcap_snp_sl_14530	solcap_snp_sl_14530	Gonzalo et al. 2020
SE8.1	8	Stigma exsertion	solcap_snp_sl_64604	solcap_snp_sl_64604	Gonzalo et al. 2020
Q-fmh08	8	Fruit maximum height	solcap_snp_sl_65030	solcap_snp_sl_65030	Zhang et al. 2018
Q-fmw08	8	Fruit maximum width	solcap_snp_sl_21470	solcap_snp_sl_65114	Zhang et al. 2018
Q-fp07	8	Fruit perimeter	solcap_snp_sl_64977	solcap_snp_sl_100203	Zhang et al. 2018
Q-fpt08	8	Fruit pericarp thickness	solcap_snp_sl_65030	solcap_snp_sl_100203	Zhang et al. 2018
Q-fw07	8	Fruit weight	solcap_snp_sl_21470	solcap_snp_sl_65114	Zhang et al. 2018
Q-fo01_04	8	Flowering time of the first inflorescence	solcap_snp_sl_21470	solcap_snp_sl_34845	Zhang et al. 2018
Q-fo02_05	8	Flowering time of the second inflorescence	solcap_snp_sl_34762	solcap_snp_sl_34811	Zhang et al. 2018
Q-fo03_06	8	Flowering time of the third inflorescence	solcap_snp_sl_21470	solcap_snp_sl_34811	Zhang et al. 2018
Q-fcsa09	8	Fruit cross section area	solcap_snp_sl_53538	solcap_snp_sl_100513	Zhang et al. 2018
qREC-9-1	9	Relative electrical conductivity	SSRD133	TGS1354	Wen et al. 2019
fw9.2	9	Fruit weight	solcap_snp_sl_53162	solcap_snp_sl_69024	Bineau et al. 2019
nfr9.2	9	Number of fruits	solcap_snp_sl_46598	solcap_snp_sl_46678	Bineau et al. 2019
SSC9.1	9	Soluble solid conent	solcap_snp_sl_39726	solcap_snp_sl_39722	Bineau et al. 2019
Q-fo03_07	9	Flowering time of the third inflorescence	solcap_snp_sl_100261	solcap_snp_sl_43119	Zhang et al. 2018
Q_fc01	10	Immature fruit colour	solcap_snp_sl_46386	solcap_snp_sl_52085	Zhang et al. 2018
Q-fs01	10	Green fruit shoulder	solcap_snp_sl_17838	solcap_snp_sl_30517	Zhang et al. 2018
Q-ins05	10	Percentage of inflorescences with single cyme	solcap_snp_sl_8825	solcap_snp_sl_60745	Zhang et al. 2018
Q-sp01	10	Stem pubescence	solcap_snp_sl_2939	solcap_snp_sl_14905	Zhang et al. 2018
qPV11	11	Pollen viability	solcap_snp_sl_36066	solcap_snp_sl_36066	Xu et al. 2017
flw11.5	11	Flowering time	solcap_snp_sl_28425	solcap_snp_sl_101009	Bineau et al. 2019
Q-fw08	11	Fruit weight	solcap_snp_sl_32093	solcap_snp_sl_56158	Zhang et al. 2018
FLN11.1	11	Flower number	solcap_snp_sl_20974	solcap_snp_sl_34253	Gonzalo et al. 2020
FRS11.1	11	Fruit set proportion	solcap_snp_sl_20974	solcap_snp_sl_20974	Gonzalo et al. 2020
Q-fmw09	11	Fruit maximum width	solcap_snp_sl_62672	solcap_snp_sl_21087	Zhang et al. 2018
Q-fp08	11	Fruit perimeter	solcap_snp_sl_21087	solcap_snp_sl_21087	Zhang et al. 2018
Q-fo01_05	11	Flowering time of the first inflorescence	solcap_snp_sl_66193	solcap_snp_sl_66141	Zhang et al. 2018
Q-fo02_06	11	Flowering time of the second inflorescence	solcap_snp_sl_66193	solcap_snp_sl_66173	Zhang et al. 2018
Q_fc03	11	Immature fruit colour	solcap_snp_sl_28500	solcap_snp_sl_45033	Zhang et al. 2018
nflw11.3	11	Number of flowers	solcap_snp_sl_100263	solcap_snp_sl_100963	Bineau et al. 2019
Q_fc02	11	Immature fruit colour	solcap_snp_sl_100956	solcap_snp_sl_28500	Zhang et al. 2018
Q-fw09	11	Fruit weight	solcap_snp_sl_56231	solcap_snp_sl_28503	Zhang et al. 2018
Q-fcsa10	11	Fruit cross section area	solcap_snp_sl_56286	solcap_snp_sl_100986	Zhang et al. 2018
Q-fmh09	11	Fruit maximum height	solcap_snp_sl_100263	solcap_snp_sl_28503	Zhang et al. 2018
Q-fmw10	11	Fruit maximum width	solcap_snp_sl_53060	solcap_snp_sl_100986	Zhang et al. 2018
Q-fp10	11	Fruit perimeter	solcap_snp_sl_32093	solcap_snp_sl_100263	Zhang et al. 2018
Q-fpt09	11	Fruit pericarp thickness	solcap_snp_sl_100263	solcap_snp_sl_100986	Zhang et al. 2018
Q-fp09	11	Fruit perimeter	solcap_snp_sl_100263	solcap_snp_sl_28500	Zhang et al. 2018
FRN12.1	12	Fruit number	solcap_snp_sl_17736	solcap_snp_sl_17736	Gonzalo et al. 2020
FRS12.1	12	Fruit set proportion	solcap_snp_sl_17736	solcap_snp_sl_17736	Gonzalo et al. 2020
Q-flnS05	12	Flower number per simple inflorescence	solcap_snp_sl_16859	solcap_snp_sl_41019	Zhang et al. 2018
Q-ins06	12	Percentage of inflorescences with single cyme	solcap_snp_sl_45923	solcap_snp_sl_2110	Zhang et al. 2018
Q-ins07	12	Percentage of inflorescences with single cyme	solcap_snp_sl_41085	solcap_snp_sl_41175	Zhang et al. 2018
fw12.1	12	Fruit weight	solcap_snp_sl_6926	solcap_snp_sl_19569	Bineau et al. 2019
Q-fln05	12	Flower number per inflorescence	solcap_snp_sl_45923	solcap_snp_sl_41085	Zhang et al. 2018
Q-fln04	12	Flower number per inflorescence	solcap_snp_sl_41085	solcap_snp_sl_1529	Zhang et al. 2018
FRS12.2	12	Fruit set proportion	solcap_snp_sl_27036	solcap_snp_sl_27036	Gonzalo et al. 2020
